# Supplementary material for: HELZ2 Is an IFN Effector Mediating Suppression of Dengue Virus
Source: Front Microbiol. 2017 Feb 20;8:240. doi: 10.3389/fmicb.2017.00240 (PMC5316548; doi:10.3389/fmicb.2017.00240)
Supplement: Supplementary file 2 [file DataSheet1.xlsx]

## Sheet: data1
CP Plate	CP Well	Source Plate	Source Well	Gene Symbol	Gene ID	Accession	Sequence	Library Name	Duplex ID	Pool Vendor ID
1	C03	50116	B08	PLEKHA1	59338	NM_021622	AAGAUAGUUUCGUGUGGUA	Human3 Duplexes	D-018037-04	M-018037-00
1	C04	50129	B23	DPP4	1803	NM_001935	CAAGAAAUAUCCUCUACUA	Human3 Duplexes	D-004181-03	M-004181-00
1	C05	50119	B05	GCKR	2646	NM_001486	GAAGUUCCAGCGUGAGCUA	Human3 Duplexes	D-011283-03	M-011283-00
1	C06	50114	H10	MLL5	55904	NM_018682	AGAAAGGCCUCUACGCAUA	Human3 Duplexes	D-010580-05	M-010580-01
1	C07	50122	F09	HSFY1	86614	NM_033108	GGACUCAGACUUACGGUCA	Human3 Duplexes	D-015065-03	M-015065-00
1	C08	50102	G23	TYK2	7297	NM_003331	GAGGAGAUCCACCACUUUA	Human1 Duplexes	D-003182-05	M-003182-01
1	C09	50129	H11	ACSL6	23305	NM_015256	GAAGAAGCCCUGAAAGAGA	Human3 Duplexes	D-007748-03	M-007748-00
1	C10	50114	G09	MLL5	55904	NM_018682	CUACACAACUCAAUUCUUU	Human3 Duplexes	D-010580-02	M-010580-01
1	C11	50122	I06	ISGF3G	10379	NM_006084	CCACCGAAGUUCCAGGUAA	Human3 Duplexes	D-020858-02	M-020858-01
1	C13	50118	L06	ZNF482	10773	NM_006626	AUACGGCCCUUUCAGUGUA	Human3 Duplexes	D-018540-04	M-018540-00
1	C14	50101	C12	ROCK1	6093	NM_005406	GAAGAAACAUUCCCUAUUC	Human1 Duplexes	D-003536-02	M-003536-01
1	C15	50116	H08	RAB4B	53916	NM_016154	AGAGAGAGAUUGGAUUGGA	Human3 Duplexes	D-008780-05	M-008780-01
1	C16	50120	H05	CSEN	30818	NM_013434	CCUUUAAUCUCUACGACAU	Human3 Duplexes	D-017332-03	M-017332-00
1	C17	50097	M22	MAP2K4	6416	NM_003010	GACAGAAGUGGAAAUAUUA	Human1 Duplexes	D-003574-03	M-003574-02
1	C18	50123	H17	NFATC2	4773	NM_012340	GCGGGGAUCUUGAAGCUUA	Human3 Duplexes	D-003606-05	M-003606-01
1	C19	50123	D17	MYBL1	4603	XM_034274	GAACAGACCUAUUCCUCAA	Human3 Duplexes	D-010526-03	M-010526-00
1	C20	50128	G09	CPA6	57094	NM_020361	GUAGCUAACUUCCUUCGAA	Human3 Duplexes	D-005820-02	M-005820-01
1	C21	50122	H21	IRF7	3665	NM_001572	GACAUCGAGUGCUUCCUUA	Human3 Duplexes	D-011810-05	M-011810-01
1	C22	50114	H09	MLL5	55904	NM_018682	CAAGAAAGAUCCAGAAGUC	Human3 Duplexes	D-010580-04	M-010580-01
1	D03	50103	K23	CCRL1	51554	NM_016557	GUAGUACCCUUUCUUAUUA	Human2 Duplexes	D-005457-01	M-005457-01
1	D04	50103	K24	CCRL1	51554	NM_016557	UCACUCAACUGCCUUAUAA	Human2 Duplexes	D-005457-03	M-005457-01
1	D05	50122	F10	HSFY1	86614	NM_033108	GGAAAAUAGUGGAAAGUGA	Human3 Duplexes	D-015065-04	M-015065-00
1	D06	50128	H09	CPA6	57094	NM_020361	GGGCACAGCCACCUUUAUA	Human3 Duplexes	D-005820-04	M-005820-01
1	D07	50101	C11	ROCK1	6093	NM_005406	GGACACAGCUGUAAGAUUG	Human1 Duplexes	D-003536-01	M-003536-01
1	D08	50121	L18	HEY2	23493	NM_012259	AAACAAGGAUCUGCAAAGU	Human3 Duplexes	D-008223-04	M-008223-00
1	D09	50112	M16	FANCG	2189	NM_004629	GGACAUCUCUGCCAAAGUC	Human3 Duplexes	D-011899-02	M-011899-00
1	D10	50126	M05	EIF3S3	8667	NM_003756	GAAGAUCGGCUUGAAAUUA	Human3 Duplexes	D-003883-01	M-003883-00
1	D11	50117	F07	SFRS11	9295	NM_004768	AGACGGCGGUCACAUUCUA	Human3 Duplexes	D-011929-03	M-011929-00
1	D13	50121	H19	GCM1	8521	NM_003643	ACAAAGAGAUAUUAAGCUG	Human3 Duplexes	D-011491-03	M-011491-00
1	D14	50101	D11	ROCK1	6093	NM_005406	GAGAUGAGCAAGUCAAUUA	Human1 Duplexes	D-003536-03	M-003536-01
1	D15	50119	A05	GCKR	2646	NM_001486	UCACGGAGGUGCAGACUAU	Human3 Duplexes	D-011283-01	M-011283-00
1	D16	50114	M13	NCAM2	4685	NM_004540	GAAAUUGACUUCCGUGAUA	Human3 Duplexes	D-010613-01	M-010613-00
1	D17	50102	D12	TGFBR1	7046	NM_004612	CUGAAAGUCUCUAUGUUAA	Human1 Duplexes	D-003929-08	M-003929-01
1	D18	50109	D07	TAS2R5	54429	NM_018980	GAAUUUCUCAUCGGUUUAA	Human2 Duplexes	D-013385-03	M-013385-00
1	D19	50116	P18	S100A8	6279	NM_002964	CCGAGUGUCCUCAGUAUAU	Human3 Duplexes	D-011770-04	M-011770-00
1	D20	50103	L24	CCRL1	51554	NM_016557	UGAAUGGCACUUAUGACUA	Human2 Duplexes	D-005457-05	M-005457-01
1	D21	50098	O12	NBEA	26960	NM_015678	GAUAAGAGCUUCAGAGUUU	Human1 Duplexes	D-015419-02	M-015419-00
1	D22	50121	K18	HEY2	23493	NM_012259	AGUACUAGCUCUGUGAUUA	Human3 Duplexes	D-008223-02	M-008223-00
1	E03	50119	A09	RAPGEF1	2889	NM_005312	GCAGAACGAUCCUCGAAUU	Human3 Duplexes	D-006840-01	M-006840-00
1	E04	50129	B24	DPP4	1803	NM_001935	GAAGUUAUACUCCUUAAGA	Human3 Duplexes	D-004181-04	M-004181-00
1	E05	50120	J16	DR1	1810	NM_001938	GAGCUGCUAUCAAUAAAAU	Human3 Duplexes	D-009908-04	M-009908-00
1	E06	50116	J05	RANBP2L1	84220	NM_005054	GAAGUCCUGCAAUUUAUAA	Human3 Duplexes	D-012007-03	M-012007-00
1	E07	50120	I07	DMRT1	1761	NM_021951	GAACACACCUGACCUGGUU	Human3 Duplexes	D-012668-01	M-012668-00
1	E08	50097	N21	MAP2K4	6416	NM_003010	GCGCAUCACGACAAGGAUA	Human1 Duplexes	D-003574-05	M-003574-02
1	E09	50120	H06	CSEN	30818	NM_013434	CGGAGCACGUGGAGAGGUU	Human3 Duplexes	D-017332-04	M-017332-00
1	E10	50114	N13	NCAM2	4685	NM_004540	GAAGUGGUUUGCCGAGUUA	Human3 Duplexes	D-010613-03	M-010613-00
1	E11	50116	G08	RAB4B	53916	NM_016154	GAGAGAGAUUGGAUUGGAA	Human3 Duplexes	D-008780-03	M-008780-01
1	E13	50125	L14	TEAD3	7005	NM_003214	UUGAUUGCACGCUAUAUUA	Human3 Duplexes	D-012604-04	M-012604-00
1	E14	50119	B06	GCKR	2646	NM_001486	CUGGAAAUCUUGCGGACAU	Human3 Duplexes	D-011283-04	M-011283-00
1	E15	50114	G10	MLL5	55904	NM_018682	CAAAGAAGCACUUGGUUAA	Human3 Duplexes	D-010580-03	M-010580-01
1	E16	50096	E05	THNSL1	79896	NM_024838	GGACUCGGAAACAUUCAUU	Human1 Duplexes	D-007253-01	M-007253-00
1	E17	50114	M05	NALP14	338323	NM_176822	GAAUAUGGACUAUGACUUA	Human3 Duplexes	D-019075-01	M-019075-00
1	E18	50126	M21	EIF4E	1977	NM_001968	GACGAUGGCUAAUUACAUU	Human3 Duplexes	D-003884-01	M-003884-02
1	E19	50110	E15	APC2	10297	NM_005883	UUAUGAAGCUGUCCUUUGA	Human3 Duplexes	D-009847-01	M-009847-00
1	E20	50102	C11	TGFBR1	7046	NM_004612	GGAGUUGGAUUGCUGAAUU	Human1 Duplexes	D-003929-05	M-003929-01
1	E21	50096	F05	THNSL1	79896	NM_024838	CCACCAAGUUGCAAUUAUA	Human1 Duplexes	D-007253-03	M-007253-00
1	E22	50126	M06	EIF3S3	8667	NM_003756	GAAGUGCCGAUUGUAAUUA	Human3 Duplexes	D-003883-02	M-003883-00
1	F03	50115	J15	PCDHB12	56124	NM_018932	GGAACAAACAGUGAACUAU	Human3 Duplexes	D-013528-03	M-013528-00
1	F04	50116	H07	RAB4B	53916	NM_016154	AGAAUGAGCUGAUGUUCCU	Human3 Duplexes	D-008780-04	M-008780-01
1	F05	50105	N16	GPR43	2867	NM_005306	UCAAUUUCCUGGUGUGCUU	Human2 Duplexes	D-005574-04	M-005574-00
1	F06	50122	H22	IRF7	3665	NM_001572	CGAGCUGCACGUUCCUAUA	Human3 Duplexes	D-011810-06	M-011810-01
1	F07	50117	F08	SFRS11	9295	NM_004768	CAAGUUGAAUCAUGUAGCU	Human3 Duplexes	D-011929-04	M-011929-00
1	F08	50097	M21	MAP2K4	6416	NM_003010	GGACAGAAGUGGAAAUAUU	Human1 Duplexes	D-003574-01	M-003574-02
1	F09	50115	C13	PAX5	5079	NM_016734	GACAGGACAUGGAGGAGUG	Human3 Duplexes	D-012241-01	M-012241-00
1	F10	50121	C24	FOXI1	2299	NM_012188	CCUUCUACAACAAGAGCAA	Human3 Duplexes	D-008802-02	M-008802-00
1	F11	50097	E08	JAK1	3716	NM_002227	UGAAAUCACUCACAUUGUA	Human1 Duplexes	D-003145-06	M-003145-01
1	F13	50117	E08	SFRS11	9295	NM_004768	GAAAUCGGAUACCUCUAGU	Human3 Duplexes	D-011929-02	M-011929-00
1	F14	50097	E07	JAK1	3716	NM_002227	CCACAUAGCUGAUCUGAAA	Human1 Duplexes	D-003145-05	M-003145-01
1	F15	50118	K06	ZNF482	10773	NM_006626	GCACUUAACCUCUGUCCAU	Human3 Duplexes	D-018540-02	M-018540-00
1	F16	50121	C23	FOXI1	2299	NM_012188	CCACGGAGCCUCAGGACAU	Human3 Duplexes	D-008802-01	M-008802-00
1	F17	50127	N18	ASPA	443	NM_000049	UGAGCUAACCGGAGUAUUU	Human3 Duplexes	D-009713-05	M-009713-01
1	F18	50112	M15	FANCG	2189	NM_004629	GGAAUUAGAUGCUCCAUUG	Human3 Duplexes	D-011899-01	M-011899-00
1	F19	50116	A07	PLEKHA1	59338	NM_021622	GGAAUGGGUAAAUGUGUUA	Human3 Duplexes	D-018037-01	M-018037-00
1	F20	50119	A06	GCKR	2646	NM_001486	GGAAAUCGAUACUGUGGUC	Human3 Duplexes	D-011283-02	M-011283-00
1	F21	50119	A17	HSPCA	3320	NM_005348	GCAGAUAUCUCUAUGAUUG	Human3 Duplexes	D-005186-01	M-005186-01	isHSP90AA1
1	F22	50110	E16	APC2	10297	NM_005883	AGGAGAAGCUCUGGUACUA	Human3 Duplexes	D-009847-02	M-009847-00
1	G03	50129	H12	ACSL6	23305	NM_015256	GGAACGUGGUGGCUGAUUU	Human3 Duplexes	D-007748-04	M-007748-00
1	G04	50116	O18	S100A8	6279	NM_002964	CCACAAGUACUCCCUGAUA	Human3 Duplexes	D-011770-02	M-011770-00
1	G05	50119	B10	RAPGEF1	2889	NM_005312	AUGCUGAGCUCUUCUAUAA	Human3 Duplexes	D-006840-04	M-006840-00
1	G06	50115	D13	PAX5	5079	NM_016734	GAGCGGGUGUGUGACAAUG	Human3 Duplexes	D-012241-03	M-012241-00
1	G07	50115	I17	PCDHB14	56122	NM_018934	GUAAUACAGUCCUACACUA	Human3 Duplexes	D-013530-01	M-013530-00
1	G08	50119	K24	ASCL1	429	NM_004316	CCAACAAGAAGAUGAGUAA	Human3 Duplexes	D-008307-02	M-008307-00
1	G09	50120	P12	ETV3	2117	NM_005240	AACAUUCGGUCAAGUGGUA	Human3 Duplexes	D-010509-04	M-010509-00
1	G10	50119	B20	HSPCB	3326	NM_007355	GCUUCGAGGUGGUAUAUAU	Human3 Duplexes	D-005187-05	M-005187-01	isHSP90AB1
1	G11	50106	K12	HRH4	59340	NM_021624	UCACUAAGCACUCGUGUUA	Human2 Duplexes	D-005632-02	M-005632-00
1	G13	50129	A24	DPP4	1803	NM_001935	GGUAAUAGCUUCUACAAGA	Human3 Duplexes	D-004181-02	M-004181-00
1	G14	50126	M22	EIF4E	1977	NM_001968	CAUAUCCAGUUGUCUAGUA	Human3 Duplexes	D-003884-02	M-003884-02
1	G15	50110	F16	APC2	10297	NM_005883	GCUCCGGGAUCACAACUGU	Human3 Duplexes	D-009847-04	M-009847-00
1	G16	50119	A18	HSPCA	3320	NM_005348	GAAGUGAUCUAUAUGAUUG	Human3 Duplexes	D-005186-02	M-005186-01
1	G17	50116	J06	RANBP2L1	84220	NM_005054	UUACAGGCGUUCAGUGGAA	Human3 Duplexes	D-012007-04	M-012007-00
1	G18	50116	G22	RALA	5898	NM_005402	GCAGACAGCUAUCGGAAGA	Human3 Duplexes	D-009235-02	M-009235-00
1	G19	50116	O17	S100A8	6279	NM_002964	GCAGUUAACUUCCAGGAGU	Human3 Duplexes	D-011770-01	M-011770-00
1	G20	50119	A20	HSPCB	3326	NM_007355	GGACAGCUGUGAUGAGUUG	Human3 Duplexes	D-005187-02	M-005187-01
1	G21	50118	L05	ZNF482	10773	NM_006626	UGAAGGAAGUUAUGGUACA	Human3 Duplexes	D-018540-03	M-018540-00
1	G22	50122	I05	ISGF3G	10379	NM_006084	CAACAAGAGUUCUGAAUUU	Human3 Duplexes	D-020858-01	M-020858-01
1	H03	50119	D06	IQGAP2	10788	NM_006633	GAAGUUUGCUUAGUUGAAG	Human3 Duplexes	D-006457-05	M-006457-01
1	H04	50121	G19	GCM1	8521	NM_003643	CAGCAGAACUCACUAAAUG	Human3 Duplexes	D-011491-01	M-011491-00
1	H05	50123	D18	MYBL1	4603	XM_034274	GGAGUGACGUUACCAGUUU	Human3 Duplexes	D-010526-04	M-010526-00
1	H06	50122	E09	HSFY1	86614	NM_033108	GAACUUGCAUAGUGAUUAA	Human3 Duplexes	D-015065-01	M-015065-00
1	H07	50123	C17	MYBL1	4603	XM_034274	GAAGAUAUCUGAGUACUUA	Human3 Duplexes	D-010526-01	M-010526-00
1	H08	50114	M06	NALP14	338323	NM_176822	GAACAACGAUUUGCAGGAU	Human3 Duplexes	D-019075-02	M-019075-00
1	H09	50114	L20	AKAP8L	26993	NM_014371	GGUAUGGUAUGGCCACUUC	Human3 Duplexes	D-009258-04	M-009258-00
1	H10	50127	N17	ASPA	443	NM_000049	CCAGAUAUAUUGACUGUGA	Human3 Duplexes	D-009713-04	M-009713-01
1	H11	50120	D09	CDX2	1045	NM_001265	CUUCUGGGCUGCUGCAAAC	Human3 Duplexes	D-015636-04	M-015636-01
1	H13	50123	H18	NFATC2	4773	NM_012340	UCAUGUACUGCGAGAAUUU	Human3 Duplexes	D-003606-06	M-003606-01
1	H14	50125	L13	TEAD3	7005	NM_003214	GAUUGAAGGAGCUCUAUGA	Human3 Duplexes	D-012604-03	M-012604-00
1	H15	50123	G18	NFATC2	4773	NM_012340	GCAGAAUCGUCUCUUUACA	Human3 Duplexes	D-003606-04	M-003606-01
1	H16	50116	G21	RALA	5898	NM_005402	GGACUACGCUGCAAUUAGA	Human3 Duplexes	D-009235-01	M-009235-00
1	H17	50104	A19	DRD1	1812	NM_000794	GAAAGCCUGUCGAAUGUUC	Human2 Duplexes	D-005477-01	M-005477-00
1	H18	50126	N05	EIF3S3	8667	NM_003756	UACUAUGGCUCAUUCGUUA	Human3 Duplexes	D-003883-03	M-003883-00
1	H19	50116	B07	PLEKHA1	59338	NM_021622	GCGGAGUUCUGUUUUGUUA	Human3 Duplexes	D-018037-03	M-018037-00
1	H20	50104	B19	DRD1	1812	NM_000794	GCAUGGACCUUGUCUGUAC	Human2 Duplexes	D-005477-03	M-005477-00
1	H21	50122	N14	SMAD3	4088	NM_005902	GGACGAGGUCUGCGUGAAU	Human3 Duplexes	D-020067-04	M-020067-00
1	H22	50114	L19	AKAP8L	26993	NM_014371	UAGAUAUGGUGCCGCAUUU	Human3 Duplexes	D-009258-03	M-009258-00
1	I03	50129	G12	ACSL6	23305	NM_015256	GACCUGAGCUGAGAGAGUA	Human3 Duplexes	D-007748-02	M-007748-00
1	I04	50115	J16	PCDHB12	56124	NM_018932	GUGCUAAAAUCUUCGGUAA	Human3 Duplexes	D-013528-04	M-013528-00
1	I05	50116	C10	PRDM5	11107	NM_018699	CAUAAGAAGUUUACAAGGA	Human3 Duplexes	D-020332-02	M-020332-00
1	I06	50116	K10	REM1	28954	NM_014012	GUAAAUUCAUCGAGACAUC	Human3 Duplexes	D-009491-02	M-009491-00
1	I07	50128	G10	CPA6	57094	NM_020361	UCAAGGAACUCAAGGUUUC	Human3 Duplexes	D-005820-03	M-005820-01
1	I08	50101	D12	ROCK1	6093	NM_005406	GCCAAUGACUUACUUAGGA	Human1 Duplexes	D-003536-05	M-003536-01
1	I09	50119	B19	HSPCB	3326	NM_007355	GAAAUACAUUGAUCAGGAA	Human3 Duplexes	D-005187-03	M-005187-01
1	I10	50116	A08	PLEKHA1	59338	NM_021622	GUAACAACGUCUCGAACUU	Human3 Duplexes	D-018037-02	M-018037-00
1	I11	50105	N15	GPR43	2867	NM_005306	GUUCGGACUUCACUACAGA	Human2 Duplexes	D-005574-03	M-005574-00
1	I13	50119	C06	IQGAP2	10788	NM_006633	GCAAUAGGCUUAAACAAUC	Human3 Duplexes	D-006457-03	M-006457-01
1	I14	50104	A20	DRD1	1812	NM_000794	GGACUUCUCUGUUCGUAUC	Human2 Duplexes	D-005477-02	M-005477-00
1	I15	50119	L24	ASCL1	429	NM_004316	GCAGGAGCUUCUCGACUUC	Human3 Duplexes	D-008307-04	M-008307-00
1	I16	50114	M14	NCAM2	4685	NM_004540	GCAUGUACCUUGAUAUUGA	Human3 Duplexes	D-010613-02	M-010613-00
1	I17	50114	K20	AKAP8L	26993	NM_014371	GAAAGGAUCCAGUUUGUGU	Human3 Duplexes	D-009258-02	M-009258-00
1	I18	50115	I18	PCDHB14	56122	NM_018934	GGUAGUGUCUGAUGAUAAU	Human3 Duplexes	D-013530-02	M-013530-00
1	I19	50120	G06	CSEN	30818	NM_013434	GCACACACCACUUAGCAAG	Human3 Duplexes	D-017332-02	M-017332-00
1	I20	50116	L10	REM1	28954	NM_014012	GACCGAGGCAGCUUUGAGA	Human3 Duplexes	D-009491-04	M-009491-00
1	I21	50097	N22	MAP2K4	6416	NM_003010	UCCCAUGUAUGUCGAUUGA	Human1 Duplexes	D-003574-06	M-003574-02
1	I22	50120	O12	ETV3	2117	NM_005240	GGGAAAAGAUUUACCUAUA	Human3 Duplexes	D-010509-02	M-010509-00
1	J03	50122	G22	IRF7	3665	NM_001572	GAGAGUGGCUCCUUGGAGA	Human3 Duplexes	D-011810-04	M-011810-01
1	J04	50128	H10	CPA6	57094	NM_020361	GGCAGACGAUCACGACUCA	Human3 Duplexes	D-005820-05	M-005820-01
1	J05	50119	C05	IQGAP2	10788	NM_006633	GAACAAGUCCACUAAAUUU	Human3 Duplexes	D-006457-02	M-006457-01
1	J06	50116	K09	REM1	28954	NM_014012	GUGCCUAUGUCAUCGUAUA	Human3 Duplexes	D-009491-01	M-009491-00
1	J07	50116	I05	RANBP2L1	84220	NM_005054	GCAAAGCUGUAUUAUGAAG	Human3 Duplexes	D-012007-01	M-012007-00
1	J08	50127	M17	ASPA	443	NM_000049	GAACAGGGCUGGAGGUAAA	Human3 Duplexes	D-009713-02	M-009713-01
1	J09	50126	N06	EIF3S3	8667	NM_003756	AAGGAUCUCUCUCACUAAA	Human3 Duplexes	D-003883-04	M-003883-00
1	J10	50115	J17	PCDHB14	56122	NM_018934	CAUCAGAAGAUAUUCGUAA	Human3 Duplexes	D-013530-03	M-013530-00
1	J11	50096	E06	THNSL1	79896	NM_024838	GAGAAUGGAGUAAGUGAUU	Human1 Duplexes	D-007253-02	M-007253-00
1	J13	50116	H21	RALA	5898	NM_005402	GAAAUUCGAGCGAGAAAGA	Human3 Duplexes	D-009235-03	M-009235-00
1	J14	50114	N14	NCAM2	4685	NM_004540	GAGAAGAGAUAAAUUAGUC	Human3 Duplexes	D-010613-04	M-010613-00
1	J15	50126	N21	EIF4E	1977	NM_001968	GUGAUAAGAUAGCAAUAUG	Human3 Duplexes	D-003884-03	M-003884-02
1	J16	50129	G11	ACSL6	23305	NM_015256	UAGAAGAGCUUUACUCAAU	Human3 Duplexes	D-007748-01	M-007748-00
1	J17	50119	B09	RAPGEF1	2889	NM_005312	GAGGAACGACGACAUUAUA	Human3 Duplexes	D-006840-03	M-006840-00
1	J18	50109	C08	TAS2R5	54429	NM_018980	GGCAGUACCUGUAUGCAUU	Human2 Duplexes	D-013385-02	M-013385-00
1	J19	50120	C10	CDX2	1045	NM_001265	GCAGAGCAAAGGAGAGGAA	Human3 Duplexes	D-015636-03	M-015636-01
1	J20	50104	B20	DRD1	1812	NM_000794	GAGAAGAUCCAACCCAUCA	Human2 Duplexes	D-005477-04	M-005477-00
1	J21	50126	N22	EIF4E	1977	NM_001968	GAGACGAAGUGACCUCGAU	Human3 Duplexes	D-003884-06	M-003884-02
1	J22	50102	H23	TYK2	7297	NM_003331	UCAAAUACCUAGCCACACU	Human1 Duplexes	D-003182-07	M-003182-01
1	K03	50116	L09	REM1	28954	NM_014012	GCUGGGAGAAGAUGUAUAU	Human3 Duplexes	D-009491-03	M-009491-00
1	K04	50125	K13	TEAD3	7005	NM_003214	GGACAAAGCCCUUCAGAGC	Human3 Duplexes	D-012604-01	M-012604-00
1	K05	50122	G21	IRF7	3665	NM_001572	GGAAGCACUUCGCGCGCAA	Human3 Duplexes	D-011810-03	M-011810-01
1	K06	50123	C18	MYBL1	4603	XM_034274	GCAGAAAGCUCUCAUUACA	Human3 Duplexes	D-010526-02	M-010526-00
1	K07	50096	F06	THNSL1	79896	NM_024838	UAUAAGAAGUGGUAUGAUG	Human1 Duplexes	D-007253-04	M-007253-00
1	K08	50112	N15	FANCG	2189	NM_004629	GCAAGCAGGUGCCUACAGA	Human3 Duplexes	D-011899-03	M-011899-00
1	K09	50106	K11	HRH4	59340	NM_021624	GAACCAAGAUGAAUAGCAA	Human2 Duplexes	D-005632-01	M-005632-00
1	K10	50120	C09	CDX2	1045	NM_001265	ACAAAUAUCGAGUGGUGUA	Human3 Duplexes	D-015636-01	M-015636-01
1	K11	50116	I06	RANBP2L1	84220	NM_005054	GUUCCAAGACCAAAGAUUA	Human3 Duplexes	D-012007-02	M-012007-00
1	K13	50115	D14	PAX5	5079	NM_016734	GCAAGAGAGACGAAGGUAU	Human3 Duplexes	D-012241-04	M-012241-00
1	K14	50119	D05	IQGAP2	10788	NM_006633	CAAAAGAGCUCAAAUCUGA	Human3 Duplexes	D-006457-04	M-006457-01
1	K15	50115	I16	PCDHB12	56124	NM_018932	UGACAUUACUUUAACAGCA	Human3 Duplexes	D-013528-02	M-013528-00
1	K16	50120	O11	ETV3	2117	NM_005240	ACAAGAGGAUCCUUCAUAA	Human3 Duplexes	D-010509-01	M-010509-00
1	K17	50109	C07	TAS2R5	54429	NM_018980	GAAGUUAUUUGCCUUUAGU	Human2 Duplexes	D-013385-01	M-013385-00
1	K18	50120	I15	DR1	1810	NM_001938	GGAUUUGGCUCUUACAUCA	Human3 Duplexes	D-009908-01	M-009908-00
1	K19	50116	D10	PRDM5	11107	NM_018699	GCGAAAGGGUGAAAAGUUC	Human3 Duplexes	D-020332-04	M-020332-00
1	K20	50098	O11	NBEA	26960	NM_015678	GAAAUUCGGUGUUAUGUUA	Human1 Duplexes	D-015419-01	M-015419-00
1	K21	50121	G20	GCM1	8521	NM_003643	CGACGGACGCUUUAUAUUU	Human3 Duplexes	D-011491-02	M-011491-00
1	K22	50103	L23	CCRL1	51554	NM_016557	GAAGAUGCCAAACAUUAAA	Human2 Duplexes	D-005457-04	M-005457-01
1	L03	50122	J05	ISGF3G	10379	NM_006084	GCCAGGGACUCAGAAAGUA	Human3 Duplexes	D-020858-03	M-020858-01
1	L04	50119	A19	HSPCB	3326	NM_007355	GUAAAGAGCUGAAAAUUGA	Human3 Duplexes	D-005187-01	M-005187-01
1	L05	50119	A10	RAPGEF1	2889	NM_005312	GUACAGAUAUGAGAAAUUC	Human3 Duplexes	D-006840-02	M-006840-00
1	L06	50119	K23	ASCL1	429	NM_004316	CAACUACUCCAACGACUUG	Human3 Duplexes	D-008307-01	M-008307-00
1	L07	50098	P12	NBEA	26960	NM_015678	GGAAGAAGAUGUAGUAAAG	Human1 Duplexes	D-015419-04	M-015419-00
1	L08	50120	G05	CSEN	30818	NM_013434	CCACAGGGCUCAGAUAGCA	Human3 Duplexes	D-017332-01	M-017332-00
1	L09	50097	F07	JAK1	3716	NM_002227	UAAGGAACCUCUAUCAUGA	Human1 Duplexes	D-003145-07	M-003145-01
1	L10	50127	M18	ASPA	443	NM_000049	UGAAUGAGGCCGCAUAUUA	Human3 Duplexes	D-009713-03	M-009713-01
1	L11	50120	J08	DMRT1	1761	NM_021951	GAGGAGGAAUUGGGUAUCA	Human3 Duplexes	D-012668-04	M-012668-00
1	L13	50119	L23	ASCL1	429	NM_004316	GCCCGCAGCCUGUUUCUUU	Human3 Duplexes	D-008307-03	M-008307-00
1	L14	50109	D08	TAS2R5	54429	NM_018980	GAUUGUCUCUUUGUAUACA	Human2 Duplexes	D-013385-04	M-013385-00
1	L15	50122	N13	SMAD3	4088	NM_005902	GGACGCAGGUUCUCCAAAC	Human3 Duplexes	D-020067-03	M-020067-00
1	L16	50116	G07	RAB4B	53916	NM_016154	GCACUAUCCUCAACAAGAU	Human3 Duplexes	D-008780-01	M-008780-01
1	L17	50121	H20	GCM1	8521	NM_003643	CCAAUUGCCUGGUAGUUAC	Human3 Duplexes	D-011491-04	M-011491-00
1	L18	50123	G17	NFATC2	4773	NM_012340	CCAAUAAUGUCACCUCGAA	Human3 Duplexes	D-003606-01	M-003606-01
1	L19	50115	C14	PAX5	5079	NM_016734	GAGCAGACCACAGAGUAUU	Human3 Duplexes	D-012241-02	M-012241-00
1	L20	50122	E10	HSFY1	86614	NM_033108	GCUCAACCUUUAUGGAUUU	Human3 Duplexes	D-015065-02	M-015065-00
1	L21	50121	K17	HEY2	23493	NM_012259	GCUGAAAUAUUGCAAAUGA	Human3 Duplexes	D-008223-01	M-008223-00
1	L22	50120	D10	CDX2	1045	NM_001265	CCGGAGGAAAGCCGAGCUA	Human3 Duplexes	D-015636-05	M-015636-01
1	M03	50115	I15	PCDHB12	56124	NM_018932	GAGAAAUGCUAGACAGGGA	Human3 Duplexes	D-013528-01	M-013528-00
1	M04	50121	D24	FOXI1	2299	NM_012188	GUGAGAAAAUGUUCGACAA	Human3 Duplexes	D-008802-04	M-008802-00
1	M05	50110	F15	APC2	10297	NM_005883	GGACAUCACCAGCCUGUAC	Human3 Duplexes	D-009847-03	M-009847-00
1	M06	50105	M15	GPR43	2867	NM_005306	GAUCAUCGUUCAAUACUUG	Human2 Duplexes	D-005574-01	M-005574-00
1	M07	50119	B18	HSPCA	3320	NM_005348	GGAUCUCCCUCUAAACAUA	Human3 Duplexes	D-005186-05	M-005186-01
1	M08	50102	C12	TGFBR1	7046	NM_004612	GCUGAAAGUCUCUAUGUUA	Human1 Duplexes	D-003929-06	M-003929-01
1	M09	50097	F08	JAK1	3716	NM_002227	GCAGGUGGCUGUUAAAUCU	Human1 Duplexes	D-003145-08	M-003145-01
1	M10	50116	H22	RALA	5898	NM_005402	GAGCUAAUGUUGACAAGGU	Human3 Duplexes	D-009235-04	M-009235-00
1	M11	50129	A23	DPP4	1803	NM_001935	GUAAAGAGGCGAAGUAUUA	Human3 Duplexes	D-004181-01	M-004181-00
1	M13	50116	C09	PRDM5	11107	NM_018699	GAGAAAAUCUGUCCAUAUU	Human3 Duplexes	D-020332-01	M-020332-00
1	M14	50120	J15	DR1	1810	NM_001938	GCAAGAGUGUAAAACAGUA	Human3 Duplexes	D-009908-03	M-009908-00
1	M15	50118	K05	ZNF482	10773	NM_006626	GAUCAGGGCUUAUUUUGUG	Human3 Duplexes	D-018540-01	M-018540-00
1	M16	50116	D09	PRDM5	11107	NM_018699	CUAAAGGAGUCUUCGCGAA	Human3 Duplexes	D-020332-03	M-020332-00
1	M17	50125	K14	TEAD3	7005	NM_003214	UCUACAAGCUCGUCAAAGA	Human3 Duplexes	D-012604-02	M-012604-00
1	M18	50098	P11	NBEA	26960	NM_015678	UCAAGCAACUGUACAUUUA	Human1 Duplexes	D-015419-03	M-015419-00
1	M19	50122	J06	ISGF3G	10379	NM_006084	GCGUGGAGCUCUUCAGAAC	Human3 Duplexes	D-020858-05	M-020858-01
1	M20	50106	L11	HRH4	59340	NM_021624	CAAAUGCUGUGUCUUAUAG	Human2 Duplexes	D-005632-03	M-005632-00
1	M21	50120	I08	DMRT1	1761	NM_021951	GCAAUGAGCUCCCAGUACA	Human3 Duplexes	D-012668-02	M-012668-00
1	M22	50102	H24	TYK2	7297	NM_003331	CAAUCUUGCUGACGUCUUG	Human1 Duplexes	D-003182-08	M-003182-01
1	N03	50114	N05	NALP14	338323	NM_176822	GAAUUGGACCUGUACCAUA	Human3 Duplexes	D-019075-03	M-019075-00
1	N04	50115	J18	PCDHB14	56122	NM_018934	GCACCCUUCUAGUUAAAGU	Human3 Duplexes	D-013530-04	M-013530-00
1	N05	50119	B17	HSPCA	3320	NM_005348	UAUAAGAGCUUGACCAAUG	Human3 Duplexes	D-005186-03	M-005186-01
1	N06	50102	D11	TGFBR1	7046	NM_004612	CAGCUAGGCUUACAGCAUU	Human1 Duplexes	D-003929-07	M-003929-01
1	N07	50114	N06	NALP14	338323	NM_176822	UAUCCAAACUGUAACAUUC	Human3 Duplexes	D-019075-04	M-019075-00
1	N08	50114	K19	AKAP8L	26993	NM_014371	GCAAAUACCGGACCUUCUA	Human3 Duplexes	D-009258-01	M-009258-00
1	N09	50122	M13	SMAD3	4088	NM_005902	UCAAGAGCCUGGUCAAGAA	Human3 Duplexes	D-020067-01	M-020067-00
1	N10	50106	L12	HRH4	59340	NM_021624	GGACACUCAUUCAGAGGUA	Human2 Duplexes	D-005632-04	M-005632-00
1	N11	50102	G24	TYK2	7297	NM_003331	GCAUCCACAUUGCACAUAA	Human1 Duplexes	D-003182-06	M-003182-01
1	N13	50121	L17	HEY2	23493	NM_012259	GAUCGGAUAAAUAACAGUU	Human3 Duplexes	D-008223-03	M-008223-00
1	N14	50105	M16	GPR43	2867	NM_005306	UACGAGAACUUCACCGAUA	Human2 Duplexes	D-005574-02	M-005574-00
1	N15	50122	M14	SMAD3	4088	NM_005902	GAGUUCGCCUUCAAUAUGA	Human3 Duplexes	D-020067-02	M-020067-00
1	N16	50112	N16	FANCG	2189	NM_004629	GCACUAAGCAGCCUUCAUG	Human3 Duplexes	D-011899-04	M-011899-00
1	N17	50117	E07	SFRS11	9295	NM_004768	GAGCAAACUUGAACUCUCA	Human3 Duplexes	D-011929-01	M-011929-00
1	N18	50120	P11	ETV3	2117	NM_005240	GGGAAUUUGUCAUCAAGGA	Human3 Duplexes	D-010509-03	M-010509-00
1	N19	50120	J07	DMRT1	1761	NM_021951	CAAAGGCAGUGCUUGAAUG	Human3 Duplexes	D-012668-03	M-012668-00
1	N20	50120	I16	DR1	1810	NM_001938	GAGACAGCAACAAGAAUUA	Human3 Duplexes	D-009908-02	M-009908-00
1	N21	50121	D23	FOXI1	2299	NM_012188	GGGAGGGCACCGAGGUCUA	Human3 Duplexes	D-008802-03	M-008802-00
1	N22	50116	P17	S100A8	6279	NM_002964	GAAUUUCCAUGCCGUCUAC	Human3 Duplexes	D-011770-03	M-011770-00
2	C03	50139	D06	OTC	5009	NM_000531	AGUAUUGGCUCGAGUGUAU	Human3 Duplexes	D-009291-05	M-009291-01
2	C04	50154	H17	ITGB1	3688	NM_002211	GAAGGGAGUUUGCUAAAUU	Human3 Duplexes	D-004506-03	M-004506-00
2	C05	50140	F10	RANBP2	5903	NM_006267	GAAUAACUAUCACAGAAUG	Human3 Duplexes	D-004746-08	M-004746-01
2	C06	50138	L06	MCM7	4176	NM_005916	GGAGAGAACACAAGGAUUG	Human3 Duplexes	D-003278-08	M-003278-01
2	C07	50139	C07	PAFAH2	5051	NM_000437	CCGAGUACCUGCAGUUUAA	Human3 Duplexes	D-008583-01	M-008583-01
2	C08	50279	P18	KIAA1919	91749	NM_153369	GUGAAGCACUUGCCAGAAA	Human4 Duplexes	D-010748-04	M-010748-00
2	C09	50233	H17	ANKFY1	51479	NM_016376	ACAACUAGAUUUAGAACUC	Human4 Duplexes	D-013161-03	M-013161-00
2	C10	50158	C05	UCHL3	7347	NM_006002	GCAAUUCGUUGAUGUAUAU	Human3 Duplexes	D-006059-01	M-006059-00
2	C11	50271	G09	HDGF2	84717	NM_032631	UGAAGAAGAUUCGCCGUUA	Human4 Duplexes	D-014944-01	M-014944-00
2	C13	50139	J17	POLS	11044	NM_006999	GCCCUCAUCUGUAUCAUAA	Human3 Duplexes	D-009807-03	M-009807-00
2	C14	50137	L13	ENTPD3	956	NM_001248	CCUGUUACCCUCGGGAUUA	Human3 Duplexes	D-011234-03	M-011234-00
2	C15	50133	K10	TFB2M	64216	NM_022366	GCUGGUCGCUUUUGCAUUU	Human3 Duplexes	D-014046-02	M-014046-00
2	C16	50276	M08	LOC113444	113444	NM_138428	GAACAUGUGCCUCGUGAAU	Human4 Duplexes	D-018278-02	M-018278-00
2	C17	50130	G05	GZMA	3001	NM_006144	GGAAGAGACUCGUGCAAUG	Human3 Duplexes	D-005888-02	M-005888-01
2	C18	50139	D08	PAFAH2	5051	NM_000437	CAAUGGAGAGUGUCAAUUU	Human3 Duplexes	D-008583-05	M-008583-01
2	C19	50135	D24	C1ORF22	80267	NM_025191	GACAGUAACUUCGAUUGGA	Human3 Duplexes	D-017140-04	M-017140-00
2	C20	50195	J12	PGD	5226	NM_002631	GAAAUUGGUACCAUUGUUG	Human4 Duplexes	D-008371-04	M-008371-00
2	C21	50138	L05	MCM7	4176	NM_005916	CAACAAGCCUCGUGUGAUC	Human3 Duplexes	D-003278-07	M-003278-01
2	C22	50142	P14	PRIC285	85441	NM_033405	CGUCGGAAAUCAAGGCCUU	Human3 Duplexes	D-019109-04	M-019109-00
2	D03	50132	F19	PDIP	64714	NM_006849	GAUCAGCGGCCAGUUAAGA	Human3 Duplexes	D-019829-03	M-019829-00
2	D04	50144	M19	RASGRF1	5923	NM_002891	UCAAGAAGAUUCCUUAUGA	Human3 Duplexes	D-009323-01	M-009323-00
2	D05	50153	G22	IL10RB	3588	NM_000628	GCAAACAACCCAUGACGAA	Human3 Duplexes	D-007926-03	M-007926-01
2	D06	50151	E19	CCL26	10344	NM_006072	GCUAUGAAUUCACCAGUAA	Human3 Duplexes	D-007838-01	M-007838-00
2	D07	50153	F19	IFNAR2	3455	NM_000874	GAGCAAGCAGUAAUAAAGU	Human3 Duplexes	D-015411-03	M-015411-00
2	D08	50162	G14	MAP7	9053	NM_003980	GCAAGCGGCUCUCCUCUUC	Human3 Duplexes	D-011563-02	M-011563-00
2	D09	50197	H22	ALG10	84920	NM_032834	UCAAAGGUUUAUGUGGUAA	Human4 Duplexes	D-027138-04	M-027138-00
2	D10	50147	N12	RNGTT	8732	NM_003800	UGAAAUGGAUGGACUUAUU	Human3 Duplexes	D-009782-04	M-009782-00
2	D11	50134	J19	ADAM30	11085	NM_021794	GAACAACAAUCUUUCUCAA	Human3 Duplexes	D-005759-03	M-005759-00
2	D13	50270	N23	ZNF469	84627	XM_040592	GAUCAGAGGUUGUGAGCUG	Human4 Duplexes	D-022608-03	M-022608-00
2	D14	50144	M20	RASGRF1	5923	NM_002891	GAGAUCACCUCGUCCAUGA	Human3 Duplexes	D-009323-02	M-009323-00
2	D15	50276	M07	LOC113444	113444	NM_138428	GGAAAGAAUUCAAAUAUGC	Human4 Duplexes	D-018278-01	M-018278-00
2	D16	50223	E06	TAFA5	25817	NM_015381	CAGCAUGUCCUCAACUUUC	Human4 Duplexes	D-013997-02	M-013997-00
2	D17	50203	I20	ZNF224	7767	NM_013398	GGUAAGAGCUUCUGUGGUA	Human4 Duplexes	D-006593-02	M-006593-00
2	D18	50153	F18	IFNAR1	3454	NM_000629	AGAUAAGGCAAUAGUGAUA	Human3 Duplexes	D-020209-04	M-020209-00
2	D19	50158	B19	OTUB1	55611	NM_017670	GACGGCAACUGUUUCUAUC	Human3 Duplexes	D-021061-03	M-021061-00
2	D20	50154	G18	ITGB1	3688	NM_002211	CAAGAGAGCUGAAGACUAU	Human3 Duplexes	D-004506-02	M-004506-00
2	D21	50134	I19	ADAM30	11085	NM_021794	GGAGCAACAUGUCUAAAUA	Human3 Duplexes	D-005759-01	M-005759-00
2	D22	50139	C08	PAFAH2	5051	NM_000437	CAACUUGAUUGGUAAAUUC	Human3 Duplexes	D-008583-03	M-008583-01
2	E03	50137	F18	DCT	1638	NM_001922	GAACGAGUGUGAUGUGUGU	Human3 Duplexes	D-005256-04	M-005256-00
2	E04	50268	E23	MYST1	84148	NM_032188	GCAAAGACCAUAAGAUUUA	Human4 Duplexes	D-014800-01	M-014800-00
2	E05	50151	F19	CCL26	10344	NM_006072	GAAAGUCUGUACCCAUCCA	Human3 Duplexes	D-007838-03	M-007838-00
2	E06	50187	M16	CAPN6	827	NM_014289	GAAUACAGUUCAUGCCAUU	Human4 Duplexes	D-009423-02	M-009423-00
2	E07	50135	C14	BCHE	590	NM_000055	GAACUUAGCUAAAUUGACU	Human3 Duplexes	D-009826-02	M-009826-01
2	E08	50133	E24	SLC27A2	11001	NM_003645	GGACAUAGGCUACUUCUUG	Human3 Duplexes	D-007498-02	M-007498-00
2	E09	50218	A06	KIAA1049	22980	NM_014972	GACGAGCCCUUACCACGUU	Human4 Duplexes	D-014167-02	M-014167-00
2	E10	50130	H05	GZMA	3001	NM_006144	GAAGUAACUCCUCAUUCAA	Human3 Duplexes	D-005888-04	M-005888-01
2	E11	50153	E17	IFNAR1	3454	NM_000629	GCGAAAGUCUUCUUGAGAU	Human3 Duplexes	D-020209-01	M-020209-00
2	E13	50218	B06	KIAA1049	22980	NM_014972	UGAUAAACAUUGACGAUCU	Human4 Duplexes	D-014167-04	M-014167-00
2	E14	50195	J11	PGD	5226	NM_002631	GAAAUCACAGCCAAUAUUC	Human4 Duplexes	D-008371-03	M-008371-00
2	E15	50139	I18	POLS	11044	NM_006999	CAGACAAGCUGGUGUAGAA	Human3 Duplexes	D-009807-02	M-009807-00
2	E16	50133	F23	SLC27A2	11001	NM_003645	GGACAUCUAUAAUGCCAUA	Human3 Duplexes	D-007498-03	M-007498-00
2	E17	50187	M15	CAPN6	827	NM_014289	GGACUGAAGUGGUGAUUGA	Human4 Duplexes	D-009423-01	M-009423-00
2	E18	50233	L21	C14ORF100	51528	NM_016475	UAUAUUACGCCUUCCCAUA	Human4 Duplexes	D-016876-03	M-016876-00
2	E19	50147	M11	RNGTT	8732	NM_003800	CAAAAGAGCUGAAACAGUA	Human3 Duplexes	D-009782-01	M-009782-00
2	E20	50249	F12	SFRS15	57466	NM_020706	CGAUCUCGGUCCAGGGAUA	Human4 Duplexes	D-032088-04	M-032088-00
2	E21	50140	E09	RANBP2	5903	NM_006267	CGAAACAGCUGUCAAGAAA	Human3 Duplexes	D-004746-05	M-004746-01
2	E22	50138	G15	LIPG	9388	NM_006033	GGAAGGAGUUUCGCAGCUA	Human3 Duplexes	D-009601-01	M-009601-00
2	F03	50133	F24	SLC27A2	11001	NM_003645	CAAAGUGGAUGAAGUAUCA	Human3 Duplexes	D-007498-04	M-007498-00
2	F04	50173	P07	FANCD2	2177	NM_033084	GCAGAACUUUGCCUACUUA	Human3 Duplexes	D-016376-03	M-016376-00
2	F05	50270	N24	ZNF469	84627	XM_040592	GCGUUGCUCUUAUGAGUCA	Human4 Duplexes	D-022608-04	M-022608-00
2	F06	50138	H15	LIPG	9388	NM_006033	GAUGAGCGGUAUCUUUGAA	Human3 Duplexes	D-009601-03	M-009601-00
2	F07	50137	E18	DCT	1638	NM_001922	GAACAUCCAUUCCUUGAGU	Human3 Duplexes	D-005256-02	M-005256-00
2	F08	50162	K15	ACTN2	88	NM_001103	UCAAUGAACUGGACUAUCA	Human3 Duplexes	D-011196-01	M-011196-01
2	F09	50142	O13	PRIC285	85441	NM_033405	UUAAUAGGCUCGUGGCUGA	Human3 Duplexes	D-019109-01	M-019109-00
2	F10	50249	E12	SFRS15	57466	NM_020706	GCAGUUCAAUUCAGGUAGA	Human4 Duplexes	D-032088-02	M-032088-00
2	F11	50276	N07	LOC113444	113444	NM_138428	GGAGGAGAGUUAUGAGAUG	Human4 Duplexes	D-018278-03	M-018278-00
2	F13	50161	B12	STAT2	6773	NM_005419	CUGCUAGGCCGAUUAACUA	Human3 Duplexes	D-012064-04	M-012064-00
2	F14	50132	E19	PDIP	64714	NM_006849	GAAGGUGAUUGAAUACAAA	Human3 Duplexes	D-019829-01	M-019829-00
2	F15	50139	C06	OTC	5009	NM_000531	GAGAGUAUUUGCCUUUAUU	Human3 Duplexes	D-009291-02	M-009291-01
2	F16	50234	P05	TM7SF3	51768	NM_016551	GGAGUUCGAUUUAGAUAUU	Human4 Duplexes	D-005745-03	M-005745-00
2	F17	50153	H21	IL10RB	3588	NM_000628	GACCACACCUUGAGAGUCA	Human3 Duplexes	D-007926-04	M-007926-01
2	F18	50158	C06	UCHL3	7347	NM_006002	GGAGGAAUCUGUGUCAAUG	Human3 Duplexes	D-006059-02	M-006059-00
2	F19	50138	K06	MCM7	4176	NM_005916	GGAAGAAGCAGUUCAAGUA	Human3 Duplexes	D-003278-06	M-003278-01
2	F20	50268	E24	MYST1	84148	NM_032188	CAAGAUCACUCGCAACCAA	Human4 Duplexes	D-014800-02	M-014800-00
2	F21	50218	A05	KIAA1049	22980	NM_014972	GGAGAUGGCUCGAGACCUC	Human4 Duplexes	D-014167-01	M-014167-00
2	F22	50270	M23	ZNF469	84627	XM_040592	GAAAGAUGCUUCCGAGUAA	Human4 Duplexes	D-022608-01	M-022608-00
2	G03	50142	O14	PRIC285	85441	NM_033405	GGCACGAGCUGGCGUUUGU	Human3 Duplexes	D-019109-02	M-019109-00
2	G04	50173	P08	FANCD2	2177	NM_033084	GAUCAACUCUCCUAAAGAU	Human3 Duplexes	D-016376-04	M-016376-00
2	G05	50139	D05	OTC	5009	NM_000531	GGACACCCUUGCUAAAGAA	Human3 Duplexes	D-009291-04	M-009291-01
2	G06	50133	I07	ST14	6768	NM_021978	GGAAGGAGCUGCGCUGUGA	Human3 Duplexes	D-003712-01	M-003712-01
2	G07	50153	H22	IL10RB	3588	NM_000628	CAGCUCAGUACCUAAGUUA	Human3 Duplexes	D-007926-05	M-007926-01
2	G08	50161	B10	STAT1	6772	NM_007315	GAACCUGACUUCCAUGCGG	Human3 Duplexes	D-003543-05	M-003543-01
2	G09	50130	H06	GZMA	3001	NM_006144	GCAGCUCACUGUAACUUGA	Human3 Duplexes	D-005888-05	M-005888-01
2	G10	50133	E23	SLC27A2	11001	NM_003645	GCACAUUGCUGAUUACCUA	Human3 Duplexes	D-007498-01	M-007498-00
2	G11	50163	K18	TTID	9499	NM_006790	GGGAAAGGUUUGAAUGUAA	Human3 Duplexes	D-019841-02	M-019841-00
2	G13	50197	G22	ALG10	84920	NM_032834	CGUAUUUGAUGUGUCUUUA	Human4 Duplexes	D-027138-02	M-027138-00
2	G14	50158	A20	OTUB1	55611	NM_017670	CCGACUACCUUGUGGUCUA	Human3 Duplexes	D-021061-02	M-021061-00
2	G15	50203	J19	ZNF224	7767	NM_013398	GGGAAGAGAUUUACUCAAA	Human4 Duplexes	D-006593-03	M-006593-00
2	G16	50133	L10	TFB2M	64216	NM_022366	GAUUAAGGUUCUGCACAUG	Human3 Duplexes	D-014046-04	M-014046-00
2	G17	50268	F23	MYST1	84148	NM_032188	GGAAUUCUAUGUACACUAC	Human4 Duplexes	D-014800-03	M-014800-00
2	G18	50137	K14	ENTPD3	956	NM_001248	GCUUGUGAGUAUUGUGGUA	Human3 Duplexes	D-011234-02	M-011234-00
2	G19	50158	D06	UCHL3	7347	NM_006002	GAAGUUUGCAAGAAGUUUA	Human3 Duplexes	D-006059-04	M-006059-00
2	G20	50137	F17	DCT	1638	NM_001922	GCCCACAACUCUCUUAGUA	Human3 Duplexes	D-005256-03	M-005256-00
2	G21	50158	B20	OTUB1	55611	NM_017670	GACGGACUGUCAAGGAGUU	Human3 Duplexes	D-021061-04	M-021061-00
2	G22	50160	D10	RNF32	140545	NM_030936	GUUAGAAAGUGGUACAGAA	Human3 Duplexes	D-007136-05	M-007136-01
2	H03	50154	G17	ITGB1	3688	NM_002211	GAACAGAUCUGAUGAAUGA	Human3 Duplexes	D-004506-01	M-004506-00
2	H04	50279	O17	KIAA1919	91749	NM_153369	GAUAGCAACUUCAGUGUAU	Human4 Duplexes	D-010748-01	M-010748-00
2	H05	50135	C23	C1ORF22	80267	NM_025191	GCCUAUAGACUCCAUAUUA	Human3 Duplexes	D-017140-01	M-017140-00
2	H06	50135	C13	BCHE	590	NM_000055	GAACAUGGGUUUAUUUGAU	Human3 Duplexes	D-009826-01	M-009826-01
2	H07	50130	F17	GUCY1B3	2983	NM_000857	GGAGAGGGCUGUAUCUAAG	Human3 Duplexes	D-006733-03	M-006733-00
2	H08	50161	B09	STAT1	6772	NM_007315	GAGCUUCACUCCCUUAGUU	Human3 Duplexes	D-003543-04	M-003543-01
2	H09	50233	H18	ANKFY1	51479	NM_016376	CACGACGACUGGAGAGUAU	Human4 Duplexes	D-013161-04	M-013161-00
2	H10	50158	D05	UCHL3	7347	NM_006002	GCGCGACCCUGAUGAACUA	Human3 Duplexes	D-006059-03	M-006059-00
2	H11	50157	M14	PPARA	5465	NM_005036	GAACAUGACAUAGAAGAUU	Human3 Duplexes	D-003434-02	M-003434-00
2	H13	50135	C24	C1ORF22	80267	NM_025191	GGGCGUGACUAUAAAUAUU	Human3 Duplexes	D-017140-02	M-017140-00
2	H14	50279	O18	KIAA1919	91749	NM_153369	GCUCCGGGCUAAAUGAAUA	Human4 Duplexes	D-010748-02	M-010748-00
2	H15	50151	F20	CCL26	10344	NM_006072	GGAGUGACAUAUCCAAGAC	Human3 Duplexes	D-007838-04	M-007838-00
2	H16	50133	J07	ST14	6768	NM_021978	GGAGACGGCUGCGCUCAGA	Human3 Duplexes	D-003712-03	M-003712-01
2	H17	50137	L14	ENTPD3	956	NM_001248	GAAUAAUACCGGAGUGGUC	Human3 Duplexes	D-011234-04	M-011234-00
2	H18	50140	H06	REV3L	5980	NM_002912	CAAAGAUGCUGCUACAUUA	Human3 Duplexes	D-006302-04	M-006302-00
2	H19	50153	G05	IFNGR1	3459	NM_000416	GAAGUGAGAUCCAGUAUAA	Human3 Duplexes	D-011057-01	M-011057-00
2	H20	50139	J18	POLS	11044	NM_006999	GCCAUUAGCUUUCUACAGU	Human3 Duplexes	D-009807-04	M-009807-00
2	H21	50249	F11	SFRS15	57466	NM_020706	AUACAAGGUUCCGGGAUUA	Human4 Duplexes	D-032088-03	M-032088-00
2	H22	50161	A12	STAT2	6773	NM_005419	GUACUUGGCUGUCUGGAUU	Human3 Duplexes	D-012064-02	M-012064-00
2	I03	50161	B11	STAT2	6773	NM_005419	GAACAAGGCUGCUGGUGAG	Human3 Duplexes	D-012064-03	M-012064-00
2	I04	50163	L17	TTID	9499	NM_006790	CAGAGAACAUGUCGAUUGA	Human3 Duplexes	D-019841-03	M-019841-00
2	I05	50152	F08	EPO	2056	NM_000799	GCCGAGUCCUGGAGAGGUA	Human3 Duplexes	D-020204-04	M-020204-00
2	I06	50233	L22	C14ORF100	51528	NM_016475	CCAAGUCCAGAUUACGUUA	Human4 Duplexes	D-016876-04	M-016876-00
2	I07	50173	O08	FANCD2	2177	NM_033084	GAUAAGUUGUCGUCUAUUA	Human3 Duplexes	D-016376-02	M-016376-00
2	I08	50233	K21	C14ORF100	51528	NM_016475	GGAAGACCCUAUUAUUUAA	Human4 Duplexes	D-016876-01	M-016876-00
2	I09	50134	J20	ADAM30	11085	NM_021794	GAGCAUACGACUAUAAUUU	Human3 Duplexes	D-005759-04	M-005759-00
2	I10	50147	O13	PPP3CB	5532	NM_021132	GAAAGAAGGUCGAGUAGAU	Human3 Duplexes	D-009704-02	M-009704-01
2	I11	50142	P13	PRIC285	85441	NM_033405	UGGCUGAGGUGGUCCGUAU	Human3 Duplexes	D-019109-03	M-019109-00
2	I13	50153	E18	IFNAR1	3454	NM_000629	GAAUUUACCUUCUCCGCGU	Human3 Duplexes	D-020209-02	M-020209-00
2	I14	50162	H13	MAP7	9053	NM_003980	GAGCAGCGUUGUUAACAGA	Human3 Duplexes	D-011563-03	M-011563-00
2	I15	50173	O07	FANCD2	2177	NM_033084	GGUCAGAGCUGUAUUAUUC	Human3 Duplexes	D-016376-01	M-016376-00
2	I16	50249	E11	SFRS15	57466	NM_020706	CGAGGAAACUAUAAAGUGA	Human4 Duplexes	D-032088-01	M-032088-00
2	I17	50132	G08	PEO1	56652	NM_021830	GAUACAAUGUUUGGCCUUA	Human3 Duplexes	D-017815-02	M-017815-00
2	I18	50162	L16	ACTN2	88	NM_001103	CAUACUAGCUGGAAAGAUG	Human3 Duplexes	D-011196-05	M-011196-01
2	I19	50233	G18	ANKFY1	51479	NM_016376	CAGAGUACCCGCUACAUAA	Human4 Duplexes	D-013161-02	M-013161-00
2	I20	50268	F24	MYST1	84148	NM_032188	AAAGAGAUCUACCGCAAGA	Human4 Duplexes	D-014800-04	M-014800-00
2	I21	50162	H14	MAP7	9053	NM_003980	GCCCAGAAAUUCCUUUGAA	Human3 Duplexes	D-011563-04	M-011563-00
2	I22	50135	D13	BCHE	590	NM_000055	UGACAUGCCAGACAUAUUA	Human3 Duplexes	D-009826-03	M-009826-01
2	J03	50130	E18	GUCY1B3	2983	NM_000857	CCAAGAAUCUGGUUAUGAU	Human3 Duplexes	D-006733-02	M-006733-00
2	J04	50140	G06	REV3L	5980	NM_002912	GAAGUUAUCUGGCUGCUUU	Human3 Duplexes	D-006302-02	M-006302-00
2	J05	50203	J20	ZNF224	7767	NM_013398	GAGACAAGAUCCAAACUGA	Human4 Duplexes	D-006593-04	M-006593-00
2	J06	50153	E19	IFNAR2	3455	NM_000874	GGUGAAAUUUCCAUCUAUU	Human3 Duplexes	D-015411-01	M-015411-00
2	J07	50140	L20	SULT1E1	6783	NM_005420	GAAAUUGUCGCCCUUCAUG	Human3 Duplexes	D-009738-04	M-009738-00
2	J08	50163	K17	TTID	9499	NM_006790	GAAAUCAACGUCUAACAUA	Human3 Duplexes	D-019841-01	M-019841-00
2	J09	50157	N14	PPARA	5465	NM_005036	GACUCAAGCUGGUGUAUGA	Human3 Duplexes	D-003434-04	M-003434-00
2	J10	50234	P06	TM7SF3	51768	NM_016551	CAACAAGGAUUUCCACAGA	Human4 Duplexes	D-005745-04	M-005745-00
2	J11	50223	F05	TAFA5	25817	NM_015381	GCUCAUCGCCUACUGCAGU	Human4 Duplexes	D-013997-03	M-013997-00
2	J13	50153	F17	IFNAR1	3454	NM_000629	GUCAGAAUAUUACUAGUAC	Human3 Duplexes	D-020209-03	M-020209-00
2	J14	50195	I11	PGD	5226	NM_002631	GAUCAUCUCUUACGCUCAA	Human4 Duplexes	D-008371-01	M-008371-00
2	J15	50147	P14	PPP3CB	5532	NM_021132	UAGUAUAGAGUGUGUCUUA	Human3 Duplexes	D-009704-05	M-009704-01
2	J16	50163	L18	TTID	9499	NM_006790	AACACAAGAUUAGACGUUA	Human3 Duplexes	D-019841-04	M-019841-00
2	J17	50160	D09	RNF32	140545	NM_030936	UCCCACAGAUGCCAAGUUA	Human3 Duplexes	D-007136-04	M-007136-01
2	J18	50133	J08	ST14	6768	NM_021978	CGUCGUCACUUGUACCAAA	Human3 Duplexes	D-003712-05	M-003712-01
2	J19	50140	K19	SULT1E1	6783	NM_005420	GGAAAAGGAUUGUAAGAUA	Human3 Duplexes	D-009738-01	M-009738-00
2	J20	50162	K16	ACTN2	88	NM_001103	CAUCGGCGCUGAAGAAAUU	Human3 Duplexes	D-011196-02	M-011196-01
2	J21	50187	N16	CAPN6	827	NM_014289	GGCCAUACCUAUACCAUGA	Human4 Duplexes	D-009423-04	M-009423-00
2	J22	50197	H21	ALG10	84920	NM_032834	AUAAAUACUUGCUAGCAGA	Human4 Duplexes	D-027138-03	M-027138-00
2	K03	50163	C06	FN1	2335	NM_002026	GAGGAAAUCUGCACAACCA	Human3 Duplexes	D-009853-03	M-009853-01
2	K04	50139	C05	OTC	5009	NM_000531	CAGCAGAUCUGAAAUUUAG	Human3 Duplexes	D-009291-01	M-009291-01
2	K05	50133	I08	ST14	6768	NM_021978	GGAGGCCGCUUACGUAAAG	Human3 Duplexes	D-003712-02	M-003712-01
2	K06	50153	G06	IFNGR1	3459	NM_000416	CCGUAGAGGUAAAGAACUA	Human3 Duplexes	D-011057-02	M-011057-00
2	K07	50154	H18	ITGB1	3688	NM_002211	CCACAGACAUUUACAUUAA	Human3 Duplexes	D-004506-04	M-004506-00
2	K08	50140	F09	RANBP2	5903	NM_006267	GAAAGGACAUGUAUCACUG	Human3 Duplexes	D-004746-07	M-004746-01
2	K09	50157	M13	PPARA	5465	NM_005036	UCACGGAGCUCACGGAAUU	Human3 Duplexes	D-003434-01	M-003434-00
2	K10	50157	N13	PPARA	5465	NM_005036	GGAUAGUUCUGGAAGCUUU	Human3 Duplexes	D-003434-03	M-003434-00
2	K11	50161	A10	STAT1	6772	NM_007315	UAAAGGAACUGGAUAUAUC	Human3 Duplexes	D-003543-03	M-003543-01
2	K13	50203	I19	ZNF224	7767	NM_013398	GGAAAGGGCUACAAUAGUA	Human4 Duplexes	D-006593-01	M-006593-00
2	K14	50132	F20	PDIP	64714	NM_006849	CGGAGUACCCUACGCUCAA	Human3 Duplexes	D-019829-04	M-019829-00
2	K15	50270	M24	ZNF469	84627	XM_040592	GAGACUAACUGGCUUCAAA	Human4 Duplexes	D-022608-02	M-022608-00
2	K16	50163	C05	FN1	2335	NM_002026	GCACAACUUCGAAUUAUGA	Human3 Duplexes	D-009853-02	M-009853-01
2	K17	50152	E07	EPO	2056	NM_000799	CCAAGGAGGCCGAGAAUAU	Human3 Duplexes	D-020204-01	M-020204-00
2	K18	50276	N08	LOC113444	113444	NM_138428	AGGGAUACCUGCAUGUCUA	Human4 Duplexes	D-018278-04	M-018278-00
2	K19	50160	C10	RNF32	140545	NM_030936	AAAGAUAACUUGGCAGUCA	Human3 Duplexes	D-007136-02	M-007136-01
2	K20	50151	E20	CCL26	10344	NM_006072	GAUAUUCACUACCAAAAGA	Human3 Duplexes	D-007838-02	M-007838-00
2	K21	50147	N11	RNGTT	8732	NM_003800	GCAGAAGUGUCAUCAAUUC	Human3 Duplexes	D-009782-03	M-009782-00
2	K22	50234	O05	TM7SF3	51768	NM_016551	GAAUACAACUGUUUCCUUU	Human4 Duplexes	D-005745-01	M-005745-00
2	L03	50140	L19	SULT1E1	6783	NM_005420	GAAAGAGGAUAUCAGAAAA	Human3 Duplexes	D-009738-03	M-009738-00
2	L04	50161	A09	STAT1	6772	NM_007315	AGAAAGAGCUUGACAGUAA	Human3 Duplexes	D-003543-01	M-003543-01
2	L05	50130	E17	GUCY1B3	2983	NM_000857	GAUACACACUGGAGAGGUA	Human3 Duplexes	D-006733-01	M-006733-00
2	L06	50140	H05	REV3L	5980	NM_002912	GCUAAUCCCUCUAUAGUUA	Human3 Duplexes	D-006302-03	M-006302-00
2	L07	50161	A11	STAT2	6773	NM_005419	GGACUGAGUUGCCUGGUUA	Human3 Duplexes	D-012064-01	M-012064-00
2	L08	50233	K22	C14ORF100	51528	NM_016475	GAAGCCGUCUACCCACUAU	Human4 Duplexes	D-016876-02	M-016876-00
2	L09	50135	D14	BCHE	590	NM_000055	GAACGUUGAACUUAGCUAA	Human3 Duplexes	D-009826-05	M-009826-01
2	L10	50147	M12	RNGTT	8732	NM_003800	CUAAAGAGCCUAAAGGUUA	Human3 Duplexes	D-009782-02	M-009782-00
2	L11	50153	F20	IFNAR2	3455	NM_000874	GAAGAUUUGAAGGUGGUUA	Human3 Duplexes	D-015411-04	M-015411-00
2	L13	50160	C09	RNF32	140545	NM_030936	GAUCAGUGCUUGGCCAUAA	Human3 Duplexes	D-007136-01	M-007136-01
2	L14	50140	E10	RANBP2	5903	NM_006267	GAAAGAAGGUCACUGGGAU	Human3 Duplexes	D-004746-06	M-004746-01
2	L15	50140	G05	REV3L	5980	NM_002912	GAGAGUACCUCCAGAUUUA	Human3 Duplexes	D-006302-01	M-006302-00
2	L16	50135	D23	C1ORF22	80267	NM_025191	GUUGAAAGCCUAUGUCUUG	Human3 Duplexes	D-017140-03	M-017140-00
2	L17	50158	A19	OTUB1	55611	NM_017670	GACAACAUCUAUCAACAGA	Human3 Duplexes	D-021061-01	M-021061-00
2	L18	50133	L09	TFB2M	64216	NM_022366	AGUGUUAUCUGGCAAUUAG	Human3 Duplexes	D-014046-03	M-014046-00
2	L19	50138	K05	MCM7	4176	NM_005916	GGAAAUAUCCCUCGUAGUA	Human3 Duplexes	D-003278-05	M-003278-01
2	L20	50137	K13	ENTPD3	956	NM_001248	GUAUAUGGAUGGAUUACAG	Human3 Duplexes	D-011234-01	M-011234-00
2	L21	50271	H09	HDGF2	84717	NM_032631	GAAGGCAGCAGAAGUCUAU	Human4 Duplexes	D-014944-03	M-014944-00
2	L22	50153	G21	IL10RB	3588	NM_000628	GGACUUAUAAUGUGCAAUA	Human3 Duplexes	D-007926-01	M-007926-01
2	M03	50144	N19	RASGRF1	5923	NM_002891	CCAACAAGAUUCCAGAUGA	Human3 Duplexes	D-009323-03	M-009323-00
2	M04	50132	H07	PEO1	56652	NM_021830	GCACAAGUCCAUCGUAUCU	Human3 Duplexes	D-017815-03	M-017815-00
2	M05	50153	H06	IFNGR1	3459	NM_000416	ACAUGAACCCUAUCGUAUA	Human3 Duplexes	D-011057-04	M-011057-00
2	M06	50137	E17	DCT	1638	NM_001922	GAAGAAACCACCAGUGAUU	Human3 Duplexes	D-005256-01	M-005256-00
2	M07	50147	P13	PPP3CB	5532	NM_021132	GAAGAAAUUGCGCUUAGAA	Human3 Duplexes	D-009704-04	M-009704-01
2	M08	50223	F06	TAFA5	25817	NM_015381	GGCUGCGACUUGUUAAUCA	Human4 Duplexes	D-013997-04	M-013997-00
2	M09	50223	E05	TAFA5	25817	NM_015381	GGAUAAAGACCACCACGGU	Human4 Duplexes	D-013997-01	M-013997-00
2	M10	50197	G21	ALG10	84920	NM_032834	GGAAUUUCGUUACUUCAUU	Human4 Duplexes	D-027138-01	M-027138-00
2	M11	50234	O06	TM7SF3	51768	NM_016551	GGAGGGAGUUUAUUAUUGA	Human4 Duplexes	D-005745-02	M-005745-00
2	M13	50140	K20	SULT1E1	6783	NM_005420	GGAUGUGGCUGUUUCCUUU	Human3 Duplexes	D-009738-02	M-009738-00
2	M14	50153	H05	IFNGR1	3459	NM_000416	CGAAACUACCUGUUACAUU	Human3 Duplexes	D-011057-03	M-011057-00
2	M15	50134	I20	ADAM30	11085	NM_021794	GCGAUUCCCUCGUCAAUUU	Human3 Duplexes	D-005759-02	M-005759-00
2	M16	50233	G17	ANKFY1	51479	NM_016376	GCAAAUCGGUUUCAGCUAC	Human4 Duplexes	D-013161-01	M-013161-00
2	M17	50130	G06	GZMA	3001	NM_006144	GGAACCAUGUGCCAAGUUG	Human3 Duplexes	D-005888-03	M-005888-01
2	M18	50132	E20	PDIP	64714	NM_006849	GCAGGUGGCUUUUGACGAA	Human3 Duplexes	D-019829-02	M-019829-00
2	M19	50163	D05	FN1	2335	NM_002026	GAAGAGACAACAUGAAGUG	Human3 Duplexes	D-009853-04	M-009853-01
2	M20	50139	D07	PAFAH2	5051	NM_000437	GGACCUGUGUUCUUUAUCA	Human3 Duplexes	D-008583-04	M-008583-01
2	M21	50162	G13	MAP7	9053	NM_003980	GCUACAAAGUGCAAGAUAA	Human3 Duplexes	D-011563-01	M-011563-00
2	M22	50153	E20	IFNAR2	3455	NM_000874	CAGAGGGAAUUGUUAAGAA	Human3 Duplexes	D-015411-02	M-015411-00
2	N03	50152	F07	EPO	2056	NM_000799	UGAAUGAGAAUAUCACUGU	Human3 Duplexes	D-020204-03	M-020204-00
2	N04	50133	K09	TFB2M	64216	NM_022366	GAAACUCGCAUAUGACUUG	Human3 Duplexes	D-014046-01	M-014046-00
2	N05	50271	H10	HDGF2	84717	NM_032631	CGACAAAUGUAAAGACAAG	Human4 Duplexes	D-014944-04	M-014944-00
2	N06	50195	I12	PGD	5226	NM_002631	UAAUAGGACUGUCUCCAAA	Human4 Duplexes	D-008371-02	M-008371-00
2	N07	50138	H16	LIPG	9388	NM_006033	GAGCAUUGGUAUUCAGAUG	Human3 Duplexes	D-009601-04	M-009601-00
2	N08	50147	O14	PPP3CB	5532	NM_021132	UGACAGAAAUGUUGGUAAA	Human3 Duplexes	D-009704-03	M-009704-01
2	N09	50152	E08	EPO	2056	NM_000799	GCACGAAUGUCCUGCCUGG	Human3 Duplexes	D-020204-02	M-020204-00
2	N10	50163	D06	FN1	2335	NM_002026	GCAGCACAACUUCGAAUUA	Human3 Duplexes	D-009853-05	M-009853-01
2	N11	50132	G07	PEO1	56652	NM_021830	GACAAUAACUGCCAUGUGA	Human3 Duplexes	D-017815-01	M-017815-00
2	N13	50279	P17	KIAA1919	91749	NM_153369	GUACUUACAUGUUCUUAGU	Human4 Duplexes	D-010748-03	M-010748-00
2	N14	50144	N20	RASGRF1	5923	NM_002891	CCACUAAGCACUUCAAUGA	Human3 Duplexes	D-009323-04	M-009323-00
2	N15	50139	I17	POLS	11044	NM_006999	GGAGUGACGUUGAUUCAGA	Human3 Duplexes	D-009807-01	M-009807-00
2	N16	50187	N15	CAPN6	827	NM_014289	AGAAGGACCUGCGCACUUA	Human4 Duplexes	D-009423-03	M-009423-00
2	N17	50138	G16	LIPG	9388	NM_006033	CGCAAGAACCGUUGUAAUA	Human3 Duplexes	D-009601-02	M-009601-00
2	N18	50162	L15	ACTN2	88	NM_001103	AGAAACAUCUGCCAAAGAA	Human3 Duplexes	D-011196-03	M-011196-01
2	N19	50130	F18	GUCY1B3	2983	NM_000857	UCAUGAACCUGGACGAUUU	Human3 Duplexes	D-006733-04	M-006733-00
2	N20	50271	G10	HDGF2	84717	NM_032631	GGAAGACGCCUGCGCUAAA	Human4 Duplexes	D-014944-02	M-014944-00
2	N21	50132	H08	PEO1	56652	NM_021830	UUCCAGACCUCAAUCGUAU	Human3 Duplexes	D-017815-04	M-017815-00
2	N22	50218	B05	KIAA1049	22980	NM_014972	AGAUAUCGAUCGCAUCCUA	Human4 Duplexes	D-014167-03	M-014167-00
3	C03	50280	A23	TTC5	91875	NM_138376	GGGCGACGUUGCAUAAAUA	Human4 Duplexes	D-015535-01	M-015535-00
3	C04	50292	D22	FLJ25168	147081	NM_152466	UCUCUGUGCCUGUGGUAAU	Human4 Duplexes	D-016423-04	M-016423-00
3	D03	50282	H08	SSX2IP	117178	NM_014021	UAACCAAGUUUCAAAGGUA	Human4 Duplexes	D-020361-04	M-020361-00
3	D04	50280	B24	TTC5	91875	NM_138376	CGAGACUGCUAUUUCGAGA	Human4 Duplexes	D-015535-04	M-015535-00
3	E03	50283	D19	KIAA1944	121256	NM_133448	ACAACUACAUGGAGAGGUU	Human4 Duplexes	D-027087-03	M-027087-00
3	E04	50315	E11	FLJ45235	339416	NM_198493	GGUACACACUCUUACAUUG	Human4 Duplexes	D-027242-01	M-027242-00
3	F03	50282	G07	SSX2IP	117178	NM_014021	GAAUAUAACUGCUGAAGAA	Human4 Duplexes	D-020361-01	M-020361-00
3	F04	50280	B23	TTC5	91875	NM_138376	GCUAUGCAGUGAUGGUGUA	Human4 Duplexes	D-015535-03	M-015535-00
3	G03	50315	E12	FLJ45235	339416	NM_198493	UAACAAGCCAUGACCAGAA	Human4 Duplexes	D-027242-02	M-027242-00
3	G04	50292	C21	FLJ25168	147081	NM_152466	UAUCAGGGCUCACAUACUU	Human4 Duplexes	D-016423-01	M-016423-00
3	H03	50287	P06	OTOP1	133060	NM_177998	UUUGAACCCUGGAUAAUUG	Human4 Duplexes	D-017748-04	M-017748-00
3	H04	50292	C22	FLJ25168	147081	NM_152466	GGAAUGAGGAGAGGAUAUG	Human4 Duplexes	D-016423-02	M-016423-00
3	I03	50283	C19	KIAA1944	121256	NM_133448	GUAAAUAUCUCCUCAGCAC	Human4 Duplexes	D-027087-01	M-027087-00
3	I04	50282	H07	SSX2IP	117178	NM_014021	GAAAAUAGCUAUGGACAUU	Human4 Duplexes	D-020361-03	M-020361-00
3	J03	50287	O06	OTOP1	133060	NM_177998	GGAAAGGUUUGGAGUGAUC	Human4 Duplexes	D-017748-02	M-017748-00
3	J04	50287	O05	OTOP1	133060	NM_177998	UGAGGUCUAUUGUAAGAUA	Human4 Duplexes	D-017748-01	M-017748-00
3	K03	50292	D21	FLJ25168	147081	NM_152466	CCCAAGCCAUGGCAAAGAA	Human4 Duplexes	D-016423-03	M-016423-00
3	K04	50282	G08	SSX2IP	117178	NM_014021	UGAUACCACUUCACUAUUA	Human4 Duplexes	D-020361-02	M-020361-00
3	L03	50283	D20	KIAA1944	121256	NM_133448	GAACAUCAUCGGCGUGCGA	Human4 Duplexes	D-027087-04	M-027087-00
3	L04	50283	C20	KIAA1944	121256	NM_133448	GCACGGAUUAUACUGGAAA	Human4 Duplexes	D-027087-02	M-027087-00
3	M03	50315	F11	FLJ45235	339416	NM_198493	GGGCAAAGUGACGUGAUUA	Human4 Duplexes	D-027242-03	M-027242-00
3	M04	50315	F12	FLJ45235	339416	NM_198493	GACUGAGUGUGUUGAAUUC	Human4 Duplexes	D-027242-04	M-027242-00
3	N03	50280	A24	TTC5	91875	NM_138376	GCACAAGUUCUAAUGCUAA	Human4 Duplexes	D-015535-02	M-015535-00
3	N04	50287	P05	OTOP1	133060	NM_177998	GAGAAAGCCAUGACAAGGA	Human4 Duplexes	D-017748-03	M-017748-00

## Sheet: plate 1
CP Plate	CP Well	Gene Symbol	1a well	1a cell ct	1a %inf	fold rescue	abs dev	robust Z	1b well	1b cell ct	1b %inf	fold rescue	abs dev	robust Z	1c well	1c cell ct	1c %inf	fold rescue	abs dev	robust Z
1	C03	PLEKHA1	C03	7273	12.7733	1.84251	5.55011	0.978614	C03	7476	15.2622	3.28208	9.83079	2.09073	C03	6464	15.9808	3.02228	9.89376	1.87388
1	C04	DPP4	C04	4131	7.33479	1.05802	0.1116	0.0196777	C04	3125	10.272	2.20895	4.84059	1.02945	C04	3961	10.8558	2.05305	4.76876	0.903206
1	C05	GCKR	C05	1833	25.6956	3.70651	18.4724	3.25712	C05	2716	18.2253	3.91928	12.7939	2.7209	C05	2880	25.6944	4.85932	19.6074	3.71365
1	C06	MLL5	C06	2491	8.71136	1.25659	1.48817	0.262399	C06	2181	7.15268	1.53816	1.72127	0.366064	C06	2044	13.6008	2.57218	7.51375	1.42311
1	C07	HSFY1	C07	2433	4.27456	0.616591	2.94863	-0.519912	C07	3177	2.99024	0.64304	2.44117	-0.519169	C07	3499	5.80166	1.09721	0.285385	-0.0540521
1	C08	TYK2	C08	4022	36.1512	5.21469	28.928	5.10069	C08	3517	30.2246	6.49969	24.7932	5.27281	C08	4203	33.1906	6.27699	27.1036	5.13343
1	C09	ACSL6	C09	2043	3.27949	0.473056	3.9437	-0.695367	C09	1247	4.41059	0.948481	1.02082	-0.2171	C09	1023	5.08309	0.961312	1.00395	-0.19015
1	C10	MLL5	C10	6218	26.0695	3.76044	18.8463	3.32305	C10	4366	25.8131	5.55101	20.3817	4.33461	C10	4897	29.3241	5.54576	23.2371	4.40111
1	C11	ISGF3G	C11	3986	13.5976	1.96141	6.37441	1.12396	C11	4535	12.2161	2.62703	6.78469	1.44291	C11	4343	16.5554	3.13095	10.4684	1.98271
		IFNAR1	C12	3774	51.1129	7.37287	43.8897	7.73878	C12	4688	51.8985	11.1606	46.4671	9.88223	C12	5503	48.3191	9.13809	42.2321	7.99878
1	C13	ZNF482	C13	1782	8.92256	1.28705	1.69937	0.299639	C13	2178	2.47934	0.533173	2.95207	-0.627822	C13	2202	4.49591	0.850265	1.59113	-0.301362
1	C14	ROCK1	C14	1353	3.17812	0.458433	4.04507	-0.71324	C14	1546	2.26391	0.486845	3.1675	-0.673638	C14	1747	4.06411	0.768603	2.02293	-0.383145
1	C15	RAB4B	C15	1486	8.47914	1.22309	1.25595	0.221453	C15	1482	5.46559	1.17535	0.034175	0.00726805	C15	1520	9.01316	1.70457	2.92611	0.554208
1	C16	CSEN	C16	1978	17.4924	2.52322	10.2692	1.8107	C16	2082	6.91643	1.48735	1.48502	0.31582	C16	1709	15.038	2.84398	8.95096	1.69532
1	C17	MAP2K4	C17	4249	8.755	1.26288	1.53181	0.270094	C17	4282	4.95096	1.06469	0.480455	-0.102179	C17	4074	7.06922	1.33693	0.982175	0.186025
1	C18	NFATC2	C18	3364	8.32342	1.20063	1.10023	0.193996	C18	5012	2.05507	0.441935	3.37634	-0.718053	C18	3926	7.53948	1.42586	1.45244	0.275092
1	C19	MYBL1	C19	1732	2.71363	0.391432	4.50956	-0.795141	C19	1546	2.00517	0.431204	3.42624	-0.728665	C19	1651	4.30042	0.813294	1.78662	-0.338388
1	C20	CPA6	C20	5157	10.9172	1.57477	3.69401	0.65134	C20	4537	5.62045	1.20866	0.189035	0.0402024	C20	5520	12.1014	2.28861	6.01436	1.13912
1	C21	IRF7	C21	2354	2.50637	0.361536	4.71682	-0.831686	C21	2681	1.75308	0.376993	3.67833	-0.782277	C21	2560	1.99219	0.376762	4.09485	-0.775568
1	C22	MLL5	C22	749	7.0761	1.0207	0.14709	-0.0259354	C22	693	4.6176	0.992997	0.813815	-0.173075	C22	723	4.28769	0.810886	1.79936	-0.340799
1	D03	CCRL1	D03	6180	31.6505	4.56548	24.4273	4.30711	D03	6890	19.1437	4.11678	13.7123	2.91621	D03	5764	35.7217	6.75568	29.6347	5.61282
1	D04	CCRL1	D04	1593	3.45261	0.498028	3.77058	-0.664841	D04	1678	1.54946	0.333205	3.88195	-0.825581	D04	830	2.77108	0.524066	3.31596	-0.628046
1	D05	HSFY1	D05	2626	9.06321	1.30734	1.84002	0.324439	D05	1830	5.40984	1.16337	0.021575	-0.00458839	D05	2476	8.40065	1.58873	2.31361	0.438198
1	D06	CPA6	D06	4199	12.5982	1.81725	5.37501	0.94774	D06	5638	5.85314	1.2587	0.421725	0.0896889	D06	3354	13.2379	2.50355	7.15085	1.35438
1	D07	ROCK1	D07	1606	5.72852	0.82632	1.49467	-0.263545	D07	1273	2.98507	0.641928	2.44634	-0.520268	D07	1985	8.16121	1.54345	2.07417	0.392848
1	D08	HEY2	D08	1905	8.29396	1.19638	1.07077	0.188802	D08	1662	2.64741	0.569315	2.784	-0.592079	D08	1222	4.41899	0.835718	1.66805	-0.315931
1	D09	FANCG	D09	1708	12.5293	1.80731	5.30611	0.935591	D09	1725	6.66667	1.43364	1.23526	0.262704	D09	1194	10.3015	1.94822	4.21446	0.798221
1	D10	EIF3S3	D10	2613	4.09491	0.590677	3.12828	-0.551589	D10	2345	1.40725	0.302624	4.02416	-0.855826	D10	1937	4.02685	0.761557	2.0602	-0.390202
1	D11	SFRS11	D11	1779	6.46431	0.932456	0.75888	-0.133808	D11	1767	1.86757	0.401614	3.56384	-0.757929	D11	1745	4.92837	0.932052	1.15867	-0.219454
		IFNAR1	D12	4573	46.3372	6.68399	39.114	6.89672	D12	4863	46.6584	10.0337	41.227	8.76781	D12	4940	44.7166	8.45679	38.6296	7.31647
1	D13	GCM1	D13	2961	24.4512	3.52701	17.228	3.0377	D13	2971	11.7469	2.52613	6.31549	1.34312	D13	3626	16.7402	3.1659	10.6532	2.01772
1	D14	ROCK1	D14	2941	6.15437	0.887748	1.06882	-0.188458	D14	2274	1.89094	0.406639	3.54047	-0.752958	D14	2896	4.73066	0.894661	1.35638	-0.2569
1	D15	GCKR	D15	4017	7.36868	1.06291	0.14549	0.0256533	D15	3590	4.28969	0.922482	1.14172	-0.242812	D15	3270	8.25688	1.56154	2.16984	0.410968
1	D16	NCAM2	D16	4561	35.8913	5.1772	28.6681	5.05486	D16	3491	28.1581	6.05529	22.7267	4.83332	D16	4742	26.318	4.97725	20.231	3.83176
1	D17	TGFBR1	D17	5623	13.2492	1.91115	6.02601	1.06253	D17	4508	6.52174	1.40248	1.09033	0.231881	D17	6290	7.61526	1.4402	1.52822	0.289445
1	D18	TAS2R5	D18	2237	5.09611	0.735097	2.12708	-0.375054	D18	2510	3.06773	0.659704	2.36368	-0.502689	D18	1568	7.78061	1.47147	1.69357	0.320762
1	D19	S100A8	D19	438	14.6119	2.10772	7.38871	1.3028	D19	575	8.34783	1.79517	2.91642	0.620239	D19	511	3.91389	0.740194	2.17315	-0.411597
1	D20	CCRL1	D20	3295	4.55235	0.656662	2.67084	-0.470932	D20	1878	3.03514	0.652695	2.39627	-0.50962	D20	2022	3.21464	0.607952	2.8724	-0.544036
1	D21	NBEA	D21	560	8.03571	1.15912	0.81252	0.143266	D21	752	1.72872	0.371755	3.70269	-0.787458	D21	870	3.33333	0.630398	2.75371	-0.521556
1	D22	HEY2	D22	4681	13.6937	1.97527	6.47051	1.1409	D22	4120	7.79126	1.67548	2.35985	0.501872	D22	4163	6.99015	1.32197	0.903105	0.171049
1	E03	RAPGEF1	E03	4852	5.70899	0.823503	1.5142	-0.266989	E03	3042	4.99671	1.07452	0.434705	-0.0924494	E03	4754	5.09045	0.962704	0.996595	-0.188756
1	E04	DPP4	E04	7900	14.5316	2.09614	7.30841	1.28864	E04	5133	11.9813	2.57653	6.54988	1.39297	E04	4895	14.0552	2.65811	7.96815	1.50917
1	E05	DR1	E05	4097	8.39639	1.21115	1.1732	0.206863	E05	3318	7.29355	1.56845	1.86214	0.396023	E05	3512	5.78018	1.09315	0.306865	-0.0581204
1	E06	RANBP2L1	E06	1860	4.13978	0.59715	3.08341	-0.543677	E06	1679	3.39488	0.730056	2.03653	-0.433113	E06	1951	3.63916	0.688237	2.44788	-0.463631
1	E07	DMRT1	E07	1683	6.89245	0.994213	0.33074	-0.0583172	E07	1052	4.84791	1.04252	0.583505	-0.124095	E07	1257	3.34129	0.631904	2.74575	-0.520048
1	E08	MAP2K4	E08	4032	15.997	2.30751	8.77381	1.54703	E08	3195	13.8028	2.96824	8.37139	1.78036	E08	4011	16.5295	3.12605	10.4425	1.97781
1	E09	CSEN	E09	3188	5.17566	0.746572	2.04753	-0.361027	E09	2723	2.38707	0.51333	3.04434	-0.647446	E09	2865	1.81501	0.343254	4.27203	-0.809126
1	E10	NCAM2	E10	5470	5.55759	0.801664	1.6656	-0.293684	E10	5201	4.71063	1.013	0.720785	-0.15329	E10	4631	3.64932	0.690158	2.43772	-0.461707
1	E11	RAB4B	E11	6701	7.46157	1.07631	0.23838	0.042032	E11	6027	5.90675	1.27022	0.475335	0.10109	E11	6131	5.33355	1.00868	0.753495	-0.142712
		IFNAR1	E12	4946	54.4683	7.85687	47.2451	8.33042	E12	5441	49.5313	10.6515	44.0999	9.37879	E12	5195	49.2204	9.30855	43.1334	8.16949
1	E13	TEAD3	E13	5692	9.34645	1.34819	2.12326	0.37438	E13	3956	8.41759	1.81017	2.98618	0.635075	E13	3341	6.76444	1.27929	0.677395	0.128299
1	E14	GCKR	E14	1983	2.16843	0.312789	5.05476	-0.891272	E14	2780	2.33813	0.502806	3.09328	-0.657854	E14	2714	1.91599	0.362351	4.17105	-0.790001
1	E15	MLL5	E15	6488	22.1794	3.19931	14.9562	2.63713	E15	5379	18.6466	4.00988	13.2152	2.81049	E15	5442	13.6531	2.58207	7.56606	1.43302
1	E16	THNSL1	E16	4682	12.4092	1.78999	5.18601	0.914415	E16	4939	12.8569	2.76483	7.42549	1.57919	E16	4927	10.1482	1.91922	4.06115	0.769186
1	E17	NALP14	E17	5638	10.7662	1.55299	3.54301	0.624716	E17	4941	9.43129	2.02816	3.99988	0.85066	E17	4635	7.98274	1.50969	1.89569	0.359046
1	E18	EIF4E	E18	1655	7.31118	1.05461	0.08799	0.0155147	E18	2024	4.05138	0.871234	1.38003	-0.293494	E18	2394	1.71261	0.323888	4.37444	-0.828521
1	E19	APC2	E19	1069	4.67727	0.674681	2.54592	-0.448905	E19	1383	5.4953	1.18174	0.063885	0.0135865	E19	1118	3.57782	0.676636	2.50922	-0.475249
1	E20	TGFBR1	E20	1815	3.41598	0.492744	3.80721	-0.6713	E20	1589	4.15356	0.893207	1.27785	-0.271763	E20	1398	2.14592	0.405836	3.94112	-0.746452
1	E21	THNSL1	E21	6181	10.6941	1.54259	3.47091	0.612003	E21	4962	14.8327	3.18972	9.40129	1.99939	E21	4627	8.88265	1.67988	2.79561	0.52949
1	E22	EIF3S3	E22	889	4.16198	0.600352	3.06121	-0.539763	E22	1438	4.52017	0.972045	0.911245	-0.193796	E22	1000	2.3	0.434975	3.78704	-0.717269
1	F03	PCDHB12	F03	4433	0.451162	0.0650786	6.77203	-1.19407	F03	4558	0.241334	0.051898	5.19008	-1.10378	F03	3813	0.550747	0.104157	5.5363	-1.04858
1	F04	RAB4B	F04	1528	1.89791	0.273767	5.32528	-0.938971	F04	1471	2.92318	0.628619	2.50823	-0.53343	F04	908	1.98238	0.374907	4.10466	-0.777426
1	F05	GPR43	F05	5862	24.9744	3.60248	17.7512	3.12995	F05	5788	19.5059	4.19467	14.0745	2.99324	F05	4543	29.4739	5.57409	23.3869	4.42949
1	F06	IRF7	F06	5784	4.61618	0.665869	2.60701	-0.459677	F06	4964	4.61322	0.992055	0.818195	-0.174007	F06	5823	8.34621	1.57843	2.25916	0.427887
1	F07	SFRS11	F07	3330	2.58258	0.372529	4.64061	-0.818248	F07	2049	1.80576	0.388322	3.62565	-0.771074	F07	2693	4.30746	0.814625	1.77958	-0.337055
1	F08	MAP2K4	F08	806	8.43672	1.21697	1.21353	0.213974	F08	1145	3.05677	0.657347	2.37464	-0.505019	F08	1114	8.34829	1.57883	2.26125	0.428281
1	F09	PAX5	F09	595	3.36134	0.484862	3.86185	-0.680935	F09	430	2.09302	0.450096	3.33839	-0.709982	F09	391	2.55754	0.483681	3.5295	-0.668491
1	F10	FOXI1	F10	2251	4.17592	0.602363	3.04727	-0.537305	F10	1609	2.29956	0.494512	3.13185	-0.666057	F10	2677	2.57751	0.487458	3.50953	-0.664708
1	F11	JAK1	F11	3012	17.5631	2.53342	10.3399	1.82317	F11	1989	17.1946	3.69763	11.7632	2.5017	F11	2081	21.432	4.05321	15.345	2.90635
		IFNAR1	F12	5766	47.2425	6.81458	40.0193	7.05634	F12	5554	44.9226	9.66043	39.4912	8.39865	F12	5827	41.7539	7.89648	35.6669	6.75533
1	F13	SFRS11	F13	3514	13.8873	2.0032	6.66411	1.17504	F13	2768	11.4162	2.45501	5.98479	1.27279	F13	2822	14.6704	2.77446	8.58336	1.62569
1	F14	JAK1	F14	4776	32.3911	4.67231	25.1679	4.43769	F14	3672	32.6253	7.01595	27.1939	5.78337	F14	4546	35.1518	6.6479	29.0648	5.50489
1	F15	ZNF482	F15	550	1.09091	0.15736	6.13228	-1.08126	F15	463	1.94384	0.418015	3.48757	-0.741708	F15	399	1.25313	0.236992	4.83391	-0.915547
1	F16	FOXI1	F16	5031	3.18028	0.458745	4.04291	-0.71286	F16	3297	3.3667	0.723996	2.06471	-0.439106	F16	4340	3.45622	0.653639	2.63082	-0.49828
1	F17	ASPA	F17	4988	0.621492	0.0896482	6.6017	-1.16403	F17	5088	0.668239	0.143702	4.76318	-1.01299	F17	5594	0.875939	0.165657	5.21111	-0.986987
1	F18	FANCG	F18	3241	0.370256	0.0534082	6.85293	-1.20833	F18	3184	0.188442	0.0405237	5.24297	-1.11503	F18	3358	0.357356	0.067583	5.72969	-1.08521
1	F19	PLEKHA1	F19	5727	4.67959	0.675016	2.5436	-0.448496	F19	6566	3.95979	0.851538	1.47162	-0.312973	F19	6519	8.94309	1.69131	2.85604	0.540937
1	F20	GCKR	F20	7302	2.91701	0.420769	4.30618	-0.75928	F20	5803	2.15406	0.463222	3.27735	-0.697	F20	7041	5.25494	0.993812	0.832105	-0.157601
1	F21	HSPCA	F21	8161	13.7116	1.97785	6.48841	1.14406	F21	7797	11.1581	2.39951	5.72668	1.2179	F21	8348	19.8131	3.74705	13.7261	2.59972
1	F22	APC2	F22	3126	2.27127	0.327623	4.95192	-0.873139	F22	2248	1.64591	0.353947	3.7855	-0.805069	F22	2395	4.38413	0.829125	1.70291	-0.322533
1	G03	ACSL6	G03	2503	5.31362	0.766472	1.90957	-0.336702	G03	5120	6.19141	1.33144	0.759995	0.161629	G03	2899	7.24388	1.36996	1.15684	0.219105
1	G04	S100A8	G04	3161	14.7422	2.12651	7.51901	1.32578	G04	4923	12.0861	2.59907	6.65469	1.41526	G04	3396	14.4287	2.72875	8.34165	1.57992
1	G05	RAPGEF1	G05	2464	3.20617	0.46248	4.01702	-0.708295	G05	5347	4.17056	0.896863	1.26085	-0.268148	G05	3076	2.47074	0.467266	3.6163	-0.684931
1	G06	PAX5	G06	2555	17.456	2.51797	10.2328	1.80428	G06	3390	20.649	4.44049	15.2176	3.23635	G06	2653	19.6758	3.72108	13.5888	2.57372
1	G07	PCDHB14	G07	4153	4.04527	0.583517	3.17792	-0.560342	G07	4768	4.78188	1.02833	0.649535	-0.138138	G07	5266	5.3741	1.01635	0.712945	-0.135032
1	G08	ASCL1	G08	856	7.24299	1.04478	0.0198	0.0034912	G08	1736	2.07373	0.445948	3.35768	-0.714084	G08	1036	2.02703	0.383351	4.06001	-0.76897
1	G09	ETV3	G09	3873	6.14511	0.886412	1.07808	-0.190091	G09	5733	4.37816	0.941507	1.05325	-0.223997	G09	5360	5.52239	1.04439	0.564655	-0.106946
1	G10	HSPCB	G10	1588	3.08564	0.445093	4.13755	-0.729547	G10	2387	2.93255	0.630634	2.49886	-0.531438	G10	1361	4.482	0.847634	1.60504	-0.303997
1	G11	HRH4	G11	5816	15.4058	2.22224	8.18261	1.44279	G11	6017	10.3872	2.23373	4.95579	1.05395	G11	5136	18.0685	3.41711	11.9815	2.2693
		NT2	G12	3386	7.08801	1.02242	0.13518	-0.0238354	G12	4077	5.42065	1.16569	0.010765	-0.00228941	G12	2717	5.04233	0.953604	1.04472	-0.19787
1	G13	DPP4	G13	5227	9.54659	1.37706	2.3234	0.40967	G13	5750	9.93043	2.1355	4.49901	0.956813	G13	4702	10.7826	2.0392	4.69556	0.889341
1	G14	EIF4E	G14	600	3.33333	0.480822	3.88986	-0.685873	G14	1156	1.12457	0.241835	4.30684	-0.915944	G14	877	2.2805	0.431287	3.80654	-0.720962
1	G15	APC2	G15	2601	13.1103	1.89112	5.88711	1.03804	G15	3251	7.96678	1.71323	2.53537	0.5392	G15	1206	0.497512	0.0940893	5.58953	-1.05866
1	G16	HSPCA	G16	4898	8.22785	1.18684	1.00466	0.177145	G16	6463	3.32663	0.715379	2.10478	-0.447628	G16	5586	6.22986	1.17819	0.142815	0.0270493
1	G17	RANBP2L1	G17	1851	4.70016	0.677983	2.52303	-0.444869	G17	2539	3.66286	0.787684	1.76855	-0.376121	G17	1486	3.8358	0.725425	2.25124	-0.426387
1	G18	RALA	G18	4608	3.73264	0.538421	3.49055	-0.615466	G18	5217	2.72187	0.585328	2.70954	-0.576243	G18	4265	4.00938	0.758253	2.07766	-0.393511
1	G19	S100A8	G19	2055	16.691	2.40762	9.46781	1.6694	G19	3053	11.7917	2.53576	6.36029	1.35265	G19	3782	12.0571	2.28023	5.97006	1.13073
1	G20	HSPCB	G20	3005	2.32945	0.336016	4.89374	-0.862881	G20	2952	2.26965	0.48808	3.16176	-0.672418	G20	2692	1.85736	0.351263	4.22968	-0.801105
1	G21	ZNF482	G21	2728	5.68182	0.819584	1.54137	-0.27178	G21	3819	3.61351	0.777072	1.8179	-0.386617	G21	3693	4.27836	0.809122	1.80868	-0.342566
1	G22	ISGF3G	G22	1913	0.522739	0.0754034	6.70045	-1.18145	G22	2564	3.31513	0.712906	2.11628	-0.450074	G22	2486	4.78681	0.90528	1.30023	-0.246265
1	H03	IQGAP2	H03	3445	10.1016	1.45712	2.87841	0.507531	H03	4666	4.99357	1.07385	0.437845	-0.0931172	H03	4658	6.33319	1.19773	0.246145	0.04662
1	H04	GCM1	H04	904	2.65487	0.382956	4.56832	-0.805502	H04	1475	3.59322	0.772708	1.83819	-0.390932	H04	1527	3.66732	0.693562	2.41972	-0.458298
1	H05	MYBL1	H05	401	1.74564	0.251803	5.47755	-0.96582	H05	657	0.608828	0.130926	4.82259	-1.02563	H05	654	1.07034	0.202422	5.0167	-0.950167
1	H06	HSFY1	H06	2348	10.5622	1.52356	3.33901	0.588746	H06	2806	11.3685	2.44475	5.93708	1.26265	H06	3446	13.5519	2.56293	7.46486	1.41385
1	H07	MYBL1	H07	4028	23.3863	3.3734	16.1631	2.84993	H07	5536	16.1308	3.46887	10.6994	2.27546	H07	5146	19.6658	3.71919	13.5788	2.57183
1	H08	NALP14	H08	1481	18.0284	2.60054	10.8052	1.90521	H08	1624	11.7611	2.52918	6.32969	1.34614	H08	1755	16.7521	3.16815	10.6651	2.01997
1	H09	AKAP8L	H09	995	1.20603	0.173966	6.01716	-1.06097	H09	1499	2.80187	0.602532	2.62954	-0.559229	H09	1432	1.11732	0.211307	4.96972	-0.941269
1	H10	ASPA	H10	2479	10.004	1.44304	2.78081	0.490322	H10	4195	6.24553	1.34308	0.814115	0.173139	H10	4675	11.123	2.10358	5.03595	0.953813
1	H11	CDX2	H11	1675	11.5821	1.67068	4.35891	0.768578	H11	1725	10.2029	2.19409	4.77149	1.01476	H11	1811	12.2584	2.3183	6.17136	1.16886
		NT2	H12	2628	8.98021	1.29537	1.75702	0.309804	H12	2896	5.66298	1.2178	0.231565	0.0492473	H12	2855	5.53415	1.04662	0.552895	-0.104719
1	H13	NFATC2	H13	1591	1.19422	0.172262	6.02897	-1.06305	H13	1866	0.535906	0.115245	4.89551	-1.04114	H13	1928	0.311203	0.0588546	5.77584	-1.09395
1	H14	TEAD3	H14	1735	5.12968	0.73994	2.09351	-0.369135	H14	2813	2.66619	0.573354	2.76522	-0.588085	H14	2543	2.67401	0.505708	3.41303	-0.646431
1	H15	NFATC2	H15	4766	20.7512	2.99329	13.528	2.3853	H15	4263	11.9634	2.57268	6.53199	1.38917	H15	4307	18.8995	3.57427	12.8125	2.42669
1	H16	RALA	H16	5341	16.8321	2.42798	9.60891	1.69428	H16	5110	8.31703	1.78855	2.88562	0.613688	H16	5506	13.3309	2.52114	7.24385	1.37199
1	H17	DRD1	H17	3264	1.93015	0.278418	5.29304	-0.933287	H17	4126	1.59961	0.34399	3.8318	-0.814916	H17	3261	1.99325	0.376963	4.0938	-0.775368
1	H18	EIF3S3	H18	3270	6.17737	0.891065	1.04582	-0.184403	H18	3810	4.64567	0.999034	0.785745	-0.167106	H18	4504	5.21758	0.986747	0.869465	-0.164677
1	H19	PLEKHA1	H19	6589	11.5799	1.67036	4.35671	0.76819	H19	5977	11.4941	2.47176	6.06269	1.28936	H19	6429	12.257	2.31804	6.16995	1.16859
1	H20	DRD1	H20	423	10.4019	1.50044	3.17871	0.560481	H20	551	9.61887	2.0685	4.18745	0.890553	H20	336	2.38095	0.450284	3.70609	-0.701937
1	H21	SMAD3	H21	5034	16.1899	2.33534	8.96671	1.58104	H21	5675	9.19824	1.97805	3.76683	0.801097	H21	5707	11.5823	2.19044	5.49526	1.04081
1	H22	AKAP8L	H22	3563	18.9166	2.72866	11.6934	2.06182	H22	2906	13.1108	2.81943	7.67938	1.63319	H22	3230	14.613	2.76361	8.52595	1.61482
1	I03	ACSL6	I03	2352	8.5034	1.22659	1.28021	0.225731	I03	3133	4.05362	0.871716	1.37779	-0.293018	I03	2794	5.83393	1.10331	0.253115	-0.0479402
1	I04	PCDHB12	I04	6043	13.2881	1.91676	6.06491	1.06939	I04	5894	7.04106	1.51415	1.60965	0.342326	I04	6031	9.74963	1.84385	3.66258	0.693696
1	I05	PRDM5	I05	6001	36.7272	5.29778	29.504	5.20225	I05	5469	36.588	7.86811	31.1566	6.62612	I05	5793	41.5674	7.86121	35.4804	6.72
1	I06	REM1	I06	2893	2.2468	0.324094	4.97639	-0.877454	I06	2915	1.88679	0.405747	3.54462	-0.753841	I06	3442	1.9756	0.373625	4.11144	-0.778711
1	I07	CPA6	I07	6883	10.7802	1.55501	3.55701	0.627184	I07	7280	5.26099	1.13136	0.170425	-0.0362446	I07	6955	6.54206	1.23723	0.455015	0.0861802
1	I08	ROCK1	I08	6021	15.6452	2.25677	8.42201	1.485	I08	6317	12.126	2.60765	6.69459	1.42375	I08	4971	12.0901	2.28648	6.00305	1.13698
1	I09	HSPCB	I09	3481	17.179	2.47801	9.95581	1.75544	I09	3955	11.0999	2.38699	5.66849	1.20553	I09	3487	16.7479	3.16736	10.6609	2.01917
1	I10	PLEKHA1	I10	5890	3.97284	0.573069	3.25035	-0.573113	I10	7311	3.20066	0.68829	2.23075	-0.474418	I10	5695	4.3547	0.823559	1.73234	-0.328107
1	I11	GPR43	I11	4897	4.02287	0.580286	3.20032	-0.564291	I11	5479	4.39861	0.945904	1.0328	-0.219648	I11	5545	5.789	1.09481	0.298045	-0.0564499
		NT2	I12	2367	12.632	1.82212	5.40881	0.9537	I12	4153	5.2733	1.134	0.158115	-0.0336266	I12	2577	6.51921	1.23291	0.432165	0.0818524
1	I13	IQGAP2	I13	5668	11.0797	1.59821	3.85651	0.679993	I13	5709	5.92048	1.27318	0.489065	0.10401	I13	4163	10.5453	1.99432	4.45825	0.844397
1	I14	DRD1	I14	4246	6.07631	0.876488	1.14688	-0.202222	I14	5877	4.81538	1.03553	0.616035	-0.131013	I14	4613	5.59289	1.05773	0.494155	-0.0935933
1	I15	ASCL1	I15	3613	20.9244	3.01828	13.7012	2.41584	I15	4347	13.7336	2.95336	8.30218	1.76564	I15	3319	20.7894	3.93168	14.7024	2.78464
1	I16	NCAM2	I16	5394	9.88135	1.42535	2.65816	0.468696	I16	6059	9.35798	2.0124	3.92657	0.835069	I16	4205	9.77408	1.84847	3.68703	0.698327
1	I17	AKAP8L	I17	4359	15.554	2.24361	8.33081	1.46892	I17	5268	13.5915	2.9228	8.16009	1.73542	I17	3632	14.1795	2.68162	8.09246	1.53272
1	I18	PCDHB14	I18	5974	5.59089	0.806468	1.6323	-0.287813	I18	6960	2.83046	0.60868	2.60095	-0.553149	I18	4909	3.09635	0.585581	2.99069	-0.56644
1	I19	CSEN	I19	1199	5.8382	0.842141	1.38499	-0.244206	I19	2243	3.52207	0.757408	1.90934	-0.406063	I19	1024	5.66406	1.07119	0.422985	-0.0801137
1	I20	REM1	I20	6491	7.53351	1.08668	0.31032	0.0547167	I20	7720	6.10104	1.31201	0.669625	0.14241	I20	5161	6.18097	1.16894	0.093925	0.0177895
1	I21	MAP2K4	I21	5877	12.2171	1.76228	4.99391	0.880543	I21	5097	10.516	2.26143	5.08459	1.08135	I21	4966	12.8071	2.42207	6.72006	1.27278
1	I22	ETV3	I22	3210	9.4704	1.36607	2.24721	0.396236	I22	3695	5.41272	1.16398	0.018695	-0.0039759	I22	3018	6.39496	1.20941	0.307915	0.0583193
1	J03	IRF7	J03	5080	5.9252	0.854691	1.29799	-0.228866	J03	5502	7.41549	1.59467	1.98408	0.421956	J03	4562	4.97589	0.941039	1.11116	-0.210454
1	J04	CPA6	J04	5775	6.30303	0.909191	0.92016	-0.162246	J04	5407	10.0425	2.1596	4.61109	0.980647	J04	4590	6.31808	1.19487	0.231035	0.0437582
1	J05	IQGAP2	J05	3459	14.7152	2.12262	7.49201	1.32102	J05	3067	13.9224	2.99396	8.49099	1.80579	J05	2260	14.9115	2.82006	8.82446	1.67136
1	J06	REM1	J06	7522	13.2943	1.91766	6.07111	1.07048	J06	6810	11.7181	2.51993	6.28669	1.337	J06	6261	16.3552	3.09309	10.2682	1.9448
1	J07	RANBP2L1	J07	5020	7.33068	1.05743	0.10749	0.018953	J07	5542	10.0686	2.16521	4.63719	0.986197	J07	4424	9.71971	1.83819	3.63266	0.688029
1	J08	ASPA	J08	4449	6.69813	0.966183	0.52506	-0.0925804	J08	4410	5.44218	1.17032	0.010765	0.00228941	J08	3461	5.48974	1.03822	0.597305	-0.11313
1	J09	EIF3S3	J09	3775	7.07285	1.02024	0.15034	-0.0265085	J09	3760	8.16489	1.75583	2.73348	0.581332	J09	3029	8.02245	1.5172	1.9354	0.366567
1	J10	PCDHB14	J10	5928	9.73347	1.40402	2.51028	0.442621	J10	5328	13.1194	2.82128	7.68799	1.63502	J10	4805	10.9469	2.07027	4.85985	0.92046
1	J11	THNSL1	J11	1969	2.387	0.344317	4.83619	-0.852733	J11	2122	2.16777	0.466171	3.26364	-0.694085	J11	1461	2.12183	0.40128	3.96521	-0.751015
		NT2	J12	4405	8.98978	1.29675	1.76659	0.311491	J12	3403	6.31795	1.35865	0.886535	0.188541	J12	3132	7.91826	1.4975	1.83122	0.346833
1	J13	RALA	J13	709	3.38505	0.488282	3.83814	-0.676754	J13	634	2.2082	0.474865	3.22321	-0.685486	J13	251	4.78088	0.904158	1.30617	-0.247389
1	J14	NCAM2	J14	6404	6.52717	0.941523	0.69602	-0.122725	J14	5896	6.47897	1.39328	1.04756	0.222785	J14	4993	6.76948	1.28024	0.682435	0.129254
1	J15	EIF4E	J15	2295	4.66231	0.672523	2.56088	-0.451543	J15	2588	4.44359	0.955577	0.987825	-0.210082	J15	1768	6.61765	1.25153	0.530605	0.100497
1	J16	ACSL6	J16	6520	8.09816	1.16813	0.87497	0.154278	J16	6811	9.89576	2.12805	4.46434	0.949439	J16	5464	11.713	2.21516	5.62595	1.06556
1	J17	RAPGEF1	J17	6230	10.6902	1.54203	3.46701	0.611315	J17	6150	9.93496	2.13648	4.50355	0.957776	J17	5498	10.0764	1.90565	3.98935	0.755587
1	J18	TAS2R5	J18	4719	2.01314	0.290389	5.21005	-0.918654	J18	4076	1.69284	0.364039	3.73857	-0.795089	J18	3712	1.99353	0.377016	4.09352	-0.775315
1	J19	CDX2	J19	1723	1.74115	0.251155	5.48204	-0.966612	J19	2762	2.24475	0.482725	3.18666	-0.677713	J19	952	1.47059	0.278117	4.61646	-0.87436
1	J20	DRD1	J20	4182	0.5978	0.0862307	6.62539	-1.16821	J20	3699	1.05434	0.226732	4.37707	-0.930879	J20	3314	0.452625	0.0856003	5.63442	-1.06716
1	J21	EIF4E	J21	1867	4.44563	0.641268	2.77756	-0.489749	J21	1748	5.03432	1.08261	0.397095	-0.0844508	J21	1212	4.45545	0.842613	1.63159	-0.309025
1	J22	TYK2	J22	2090	12.4402	1.79446	5.21701	0.919881	J22	1570	15.3503	3.30102	9.91889	2.10946	J22	1515	17.2937	3.27058	11.2067	2.12255
1	K03	REM1	K03	634	10.2524	1.47888	3.02921	0.534121	K03	567	5.29101	1.13781	0.140405	-0.0298602	K03	577	18.7175	3.53985	12.6305	2.39222
1	K04	TEAD3	K04	7641	12.7994	1.84627	5.57621	0.983216	K04	7780	16.8638	3.6265	11.4324	2.43134	K04	7040	20.9233	3.95701	14.8363	2.81
1	K05	IRF7	K05	2275	12.3516	1.78168	5.12841	0.904259	K05	2345	10.064	2.16423	4.63259	0.985219	K05	2058	10.447	1.97573	4.35995	0.825779
1	K06	MYBL1	K06	5267	2.69603	0.388894	4.52716	-0.798244	K06	5593	2.23494	0.480615	3.19647	-0.679799	K06	4941	2.97511	0.562652	3.11193	-0.589403
1	K07	THNSL1	K07	6183	13.9738	2.01567	6.75061	1.19029	K07	6074	12.677	2.72614	7.24559	1.54093	K07	6532	14.0539	2.65787	7.96686	1.50893
1	K08	FANCG	K08	2662	2.5169	0.363055	4.70629	-0.829829	K08	2640	2.08333	0.448012	3.34808	-0.712043	K08	1466	2.25102	0.425712	3.83602	-0.726546
1	K09	HRH4	K09	2661	4.13378	0.596284	3.08941	-0.544735	K09	2587	4.17472	0.897758	1.25669	-0.267263	K09	2266	5.42807	1.02655	0.658975	-0.12481
1	K10	CDX2	K10	3292	10.3584	1.49417	3.13521	0.552811	K10	3799	15.8989	3.419	10.4675	2.22614	K10	2970	18.0471	3.41306	11.9601	2.26524
1	K11	RANBP2L1	K11	1418	3.10296	0.447592	4.12023	-0.726493	K11	1548	2.45478	0.527891	2.97663	-0.633046	K11	1541	4.67229	0.883622	1.41475	-0.267956
		NT3	K12	3276	3.35775	0.484344	3.86544	-0.681568	K12	2781	2.55304	0.549022	2.87837	-0.612149	K12	2924	5.43776	1.02839	0.649285	-0.122975
1	K13	PAX5	K13	2155	4.64037	0.669358	2.58282	-0.455412	K13	1867	2.03535	0.437694	3.39606	-0.722246	K13	2181	4.0807	0.771741	2.00634	-0.380003
1	K14	IQGAP2	K14	5844	9.00068	1.29832	1.77749	0.313413	K14	5496	5.60408	1.20514	0.172665	0.0367209	K14	6449	10.6683	2.01759	4.58126	0.867693
1	K15	PCDHB12	K15	1746	1.83276	0.26437	5.39043	-0.950459	K15	2250	0.755556	0.162479	4.67586	-0.994422	K15	1207	0.9942	0.188023	5.09284	-0.964588
1	K16	ETV3	K16	788	3.5533	0.512552	3.66989	-0.647087	K16	742	1.75202	0.376765	3.67939	-0.782503	K16	686	3.49854	0.661643	2.5885	-0.490265
1	K17	TAS2R5	K17	6175	8.03239	1.15865	0.8092	0.142681	K17	6338	10.0189	2.15453	4.58749	0.975628	K17	5310	12.9379	2.44681	6.85086	1.29756
1	K18	DR1	K18	4135	1.06409	0.153492	6.1591	-1.08599	K18	4503	0.755052	0.162371	4.67636	-0.994529	K18	4385	1.20867	0.228583	4.87838	-0.923968
1	K19	PRDM5	K19	4156	6.08758	0.878113	1.13561	-0.200235	K19	4626	4.62603	0.99481	0.805385	-0.171282	K19	4147	7.42706	1.4046	1.34002	0.2538
1	K20	NBEA	K20	6226	5.55734	0.801628	1.66585	-0.293728	K20	6750	5.18519	1.11506	0.246225	-0.0523651	K20	6045	8.1555	1.54237	2.06846	0.391767
1	K21	GCM1	K21	5666	10.9425	1.57842	3.71931	0.655801	K21	5969	10.5378	2.26611	5.10639	1.08598	K21	5517	18.9596	3.58563	12.8726	2.43807
1	K22	CCRL1	K22	5098	4.25657	0.613996	2.96662	-0.523085	K22	5766	2.28928	0.492301	3.14213	-0.668243	K22	5475	4.80365	0.908465	1.28339	-0.243076
1	L03	ISGF3G	L03	472	7.20339	1.03907	0.0198	-0.0034912	L03	475	5.89474	1.26764	0.463325	0.0985361	L03	744	5.91398	1.11845	0.173065	-0.0327786
1	L04	HSPCB	L04	6868	25.6698	3.70278	18.4466	3.25257	L04	7232	29.411	6.32472	23.9796	5.09978	L04	7258	25.3376	4.79184	19.2506	3.64607
1	L05	RAPGEF1	L05	2951	4.71027	0.679441	2.51292	-0.443087	L05	3125	7.488	1.61027	2.05659	0.437377	L05	3020	8.24503	1.5593	2.15799	0.408724
1	L06	ASCL1	L06	2914	13.8984	2.0048	6.67521	1.177	L06	3581	12.6501	2.72036	7.21869	1.53521	L06	3647	15.4373	2.9195	9.35026	1.77094
1	L07	NBEA	L07	2305	1.95228	0.28161	5.27091	-0.929385	L07	1757	1.8782	0.4039	3.55321	-0.755668	L07	2415	0.910973	0.172283	5.17607	-0.980352
1	L08	CSEN	L08	1814	5.07166	0.73157	2.15153	-0.379365	L08	1601	9.55653	2.0551	4.12512	0.877295	L08	1743	8.60585	1.62754	2.51881	0.477063
1	L09	JAK1	L09	2491	20.1927	2.91273	12.9695	2.28683	L09	2620	15.6489	3.36524	10.2175	2.17297	L09	2784	17.852	3.37616	11.765	2.22829
1	L10	ASPA	L10	3341	5.71685	0.824637	1.50634	-0.265603	L10	3998	6.62831	1.42539	1.1969	0.254546	L10	4681	8.13929	1.5393	2.05225	0.388697
1	L11	DMRT1	L11	1238	6.38126	0.920476	0.84193	-0.148452	L11	2037	7.46195	1.60466	2.03054	0.431837	L11	1493	5.96115	1.12737	0.125895	-0.0238446
		NT3	L12	3794	4.71798	0.680553	2.50521	-0.441727	L12	3235	4.54405	0.977181	0.887365	-0.188717	L12	2356	7.47029	1.41278	1.38325	0.261988
1	L13	ASCL1	L13	2863	4.36605	0.629788	2.85714	-0.503781	L13	3538	5.53985	1.19132	0.108435	0.023061	L13	3641	5.74018	1.08558	0.346865	-0.0656965
1	L14	TAS2R5	L14	1076	1.39405	0.201087	5.82914	-1.02781	L14	1244	2.00965	0.432168	3.42176	-0.727712	L14	1232	3.32792	0.629375	2.75912	-0.52258
1	L15	SMAD3	L15	1043	3.64334	0.52554	3.57985	-0.631211	L15	961	6.13944	1.32026	0.708025	0.150577	L15	876	9.47489	1.79189	3.38785	0.64166
1	L16	RAB4B	L16	311	2.89389	0.417434	4.3293	-0.763357	L16	354	2.82486	0.607475	2.60655	-0.55434	L16	676	3.25444	0.615479	2.8326	-0.536497
1	L17	GCM1	L17	3428	13.2439	1.91039	6.02071	1.06159	L17	5183	14.3353	3.08275	8.90389	1.8936	L17	4421	19.1133	3.6147	13.0263	2.46718
1	L18	NFATC2	L18	3107	3.76569	0.543188	3.4575	-0.609638	L18	3930	5.54707	1.19288	0.115655	0.0245965	L18	4024	7.30616	1.38174	1.21912	0.230901
1	L19	PAX5	L19	2906	2.3744	0.342499	4.84879	-0.854955	L19	2698	3.37287	0.725323	2.05854	-0.437794	L19	2065	3.29298	0.622767	2.79406	-0.529198
1	L20	HSFY1	L20	1132	5.56537	0.802786	1.65782	-0.292312	L20	1947	3.80072	0.81733	1.63069	-0.346802	L20	1963	2.85278	0.539517	3.23426	-0.612572
1	L21	HEY2	L21	7256	7.53859	1.08742	0.3154	0.0556124	L21	6776	10.67	2.29454	5.23859	1.1141	L21	5701	14.8044	2.7998	8.71735	1.65107
1	L22	CDX2	L22	2728	4.03226	0.58164	3.19093	-0.562636	L22	2114	3.92621	0.844317	1.5052	-0.320114	L22	2757	5.65832	1.0701	0.428725	-0.0812008
1	M03	PCDHB12	M03	946	10.5708	1.5248	3.34761	0.590262	M03	1507	10.9489	2.35452	5.51749	1.17341	M03	978	5.31697	1.00554	0.770075	-0.145853
1	M04	FOXI1	M04	3604	19.6726	2.83771	12.4494	2.19512	M04	2639	20.917	4.49812	15.4856	3.29334	M04	1931	15.8985	3.00672	9.81146	1.8583
1	M05	APC2	M05	252	9.12698	1.31654	1.90379	0.335683	M05	483	4.34783	0.934984	1.08358	-0.230448	M05	319	5.01567	0.948562	1.07137	-0.202919
1	M06	GPR43	M06	6981	10.0845	1.45466	2.86131	0.504516	M06	6852	5.77933	1.24282	0.347915	0.0739916	M06	5915	4.61538	0.872859	1.47166	-0.278734
1	M07	HSPCA	M07	3653	4.92746	0.71077	2.29573	-0.404791	M07	3387	4.04488	0.869836	1.38653	-0.294877	M07	3110	2.99035	0.565534	3.09669	-0.586516
1	M08	TGFBR1	M08	5864	13.4038	1.93345	6.18061	1.08979	M08	7254	10.284	2.21154	4.85259	1.03201	M08	6184	8.61902	1.63003	2.53198	0.479558
1	M09	JAK1	M09	5811	21.5109	3.10288	14.2877	2.51926	M09	3755	30.4927	6.55734	25.0613	5.32982	M09	2776	27.6297	5.22532	21.5427	4.08019
1	M10	RALA	M10	2869	11.0491	1.5938	3.82591	0.674597	M10	2381	9.57581	2.05924	4.1444	0.881395	M10	3098	12.4919	2.36246	6.40485	1.21308
1	M11	DPP4	M11	4403	1.77152	0.255536	5.45167	-0.961257	M11	4672	1.84075	0.395846	3.59066	-0.763632	M11	5458	0.989373	0.18711	5.09767	-0.965503
		NT3	M12	3802	8.1536	1.17613	0.93041	0.164053	M12	3012	4.34927	0.935294	1.08214	-0.230141	M12	1657	3.2589	0.616322	2.82814	-0.535653
1	M13	PRDM5	M13	2000	1	0.144247	6.22319	-1.09729	M13	2025	1.03704	0.223012	4.39437	-0.934559	M13	1961	0.662927	0.125373	5.42412	-1.02733
1	M14	DR1	M14	5150	7.16505	1.03354	0.05814	-0.0102514	M14	6168	4.2153	0.906484	1.21611	-0.258633	M14	4463	6.31862	1.19498	0.231575	0.0438605
1	M15	ZNF482	M15	1936	11.1054	1.60192	3.88221	0.684524	M15	2450	11.8776	2.55423	6.44618	1.37092	M15	3359	7.91902	1.49764	1.83197	0.346977
1	M16	PRDM5	M16	5603	20.614	2.9735	13.3908	2.36111	M16	5877	10.6006	2.27962	5.16919	1.09934	M16	5043	9.5578	1.80757	3.47076	0.657363
1	M17	TEAD3	M17	1879	9.79244	1.41253	2.56925	0.453019	M17	3290	3.37386	0.725536	2.05755	-0.437583	M17	2789	2.90427	0.549255	3.18277	-0.60282
1	M18	NBEA	M18	3760	10.5851	1.52687	3.36191	0.592783	M18	3852	6.59398	1.41801	1.16257	0.247245	M18	4687	3.60572	0.681913	2.48133	-0.469965
1	M19	ISGF3G	M19	2712	23.1563	3.34022	15.9331	2.80938	M19	3159	21.874	4.70392	16.4426	3.49687	M19	2391	18.7369	3.54352	12.6499	2.39589
1	M20	HRH4	M20	1047	6.59026	0.950623	0.63293	-0.1116	M20	1482	2.15924	0.464336	3.27217	-0.695899	M20	1266	1.89573	0.35852	4.19131	-0.793838
1	M21	DMRT1	M21	1321	3.93641	0.567814	3.28678	-0.579536	M21	1841	0.65182	0.140171	4.77959	-1.01648	M21	1702	0.411281	0.0777813	5.67576	-1.07499
1	M22	TYK2	M22	2553	11.555	1.66677	4.33181	0.763799	M22	1716	7.16783	1.54141	1.73642	0.369286	M22	1817	5.66868	1.07206	0.418365	-0.0792386
1	N03	NALP14	N03	1123	14.5147	2.0937	7.29151	1.28566	N03	1585	18.3596	3.94816	12.9282	2.74946	N03	1778	11.0236	2.08478	4.93656	0.934987
1	N04	PCDHB14	N04	3918	13.4507	1.94022	6.22751	1.09806	N04	2675	27.6262	5.94091	22.1948	4.7202	N04	3928	12.9582	2.45065	6.87115	1.3014
1	N05	HSPCA	N05	4347	19.9218	2.87365	12.6986	2.23906	N05	2689	19.4124	4.17456	13.981	2.97336	N05	4944	14.7047	2.78095	8.61766	1.63219
1	N06	TGFBR1	N06	2263	3.53513	0.509931	3.68806	-0.650291	N06	1454	3.71389	0.798658	1.71752	-0.365269	N06	2010	3.28358	0.62099	2.80346	-0.530978
1	N07	NALP14	N07	4122	11.1111	1.60274	3.88791	0.68553	N07	3401	12.2023	2.62406	6.77088	1.43997	N07	2647	10.918	2.06481	4.83095	0.914986
1	N08	AKAP8L	N08	1236	2.26537	0.326772	4.95782	-0.87418	N08	876	3.19635	0.687363	2.23506	-0.475335	N08	1398	2.14592	0.405836	3.94112	-0.746452
1	N09	SMAD3	N09	749	5.07343	0.731826	2.14976	-0.379053	N09	494	8.09717	1.74127	2.66576	0.56693	N09	783	7.40741	1.40089	1.32036	0.250078
1	N10	HRH4	N10	5696	8.6552	1.24848	1.43201	0.252497	N10	1860	11.2903	2.42794	5.85889	1.24602	N10	5711	8.08965	1.52991	2.00261	0.379295
1	N11	TYK2	N11	2502	2.23821	0.322854	4.98498	-0.878969	N11	2078	2.21367	0.476041	3.21774	-0.684323	N11	2306	1.34432	0.254237	4.74273	-0.898275
		NT3	N12	4666	3.66481	0.528637	3.55838	-0.627426	N12	2048	6.25	1.34404	0.818585	0.17409	N12	4672	4.1738	0.789348	1.91324	-0.36237
1	N13	HEY2	N13	4028	2.35849	0.340204	4.8647	-0.85776	N13	2531	3.39787	0.730699	2.03354	-0.432477	N13	3546	2.48167	0.469333	3.60537	-0.682861
1	N14	GPR43	N14	5342	6.87009	0.990988	0.3531	-0.0622598	N14	4796	8.00667	1.7218	2.57526	0.547684	N14	4939	5.99312	1.13342	0.093925	-0.0177895
1	N15	SMAD3	N15	7103	4.82895	0.69656	2.39424	-0.422161	N15	5677	3.96336	0.852306	1.46805	-0.312214	N15	6801	3.9406	0.745245	2.14644	-0.406538
1	N16	FANCG	N16	1573	1.58932	0.229254	5.63387	-0.993383	N16	988	3.34008	0.718272	2.09133	-0.444768	N16	1432	1.32682	0.250928	4.76023	-0.90159
1	N17	SFRS11	N17	2065	1.45278	0.209559	5.77041	-1.01746	N17	1546	2.65201	0.570305	2.7794	-0.5911	N17	1896	0.896624	0.169569	5.19042	-0.983069
1	N18	ETV3	N18	4008	6.61178	0.953728	0.61141	-0.107806	N18	4100	9.2439	1.98787	3.81249	0.810807	N18	3957	5.45868	1.03234	0.628365	-0.119013
1	N19	DMRT1	N19	1220	3.60656	0.520234	3.61663	-0.637696	N19	964	3.11203	0.66923	2.31938	-0.493267	N19	1167	2.57069	0.486168	3.51635	-0.666
1	N20	DR1	N20	3985	1.15433	0.166508	6.06886	-1.07008	N20	3870	0.671835	0.144476	4.75958	-1.01223	N20	4271	0.37462	0.070848	5.71242	-1.08194
1	N21	FOXI1	N21	5952	6.45161	0.930624	0.77158	-0.136048	N21	4883	7.7821	1.67351	2.35069	0.499924	N21	5529	5.49828	1.03983	0.588765	-0.111513
1	N22	S100A8	N22	2395	3.38205	0.48785	3.84114	-0.677283	N22	2200	2.27273	0.488742	3.15868	-0.671763	N22	2196	2.14026	0.404765	3.94678	-0.747524
median				median	7.22319	1.04192	3.83202				5.43141		3.17708				6.08704		3.56744
				MADc			5.6714						4.70209						5.27981
				%infxn
		ifnar1								ifnar1						ifnar1
		IFNAR1	C12	3774	51.1129					IFNAR1	C12	4688	51.8985			IFNAR1	C12	5503	48.3191
		IFNAR1	D12	4573	46.3372					IFNAR1	D12	4863	46.6584			IFNAR1	D12	4940	44.7166
		IFNAR1	E12	4946	54.4683					IFNAR1	E12	5441	49.5313			IFNAR1	E12	5195	49.2204
		IFNAR1	F12	5766	47.2425					IFNAR1	F12	5554	44.9226			IFNAR1	F12	5827	41.7539
		mean IFNAR		4764.75	49.7902					mean IFNAR		5136.5	48.2527			mean IFNAR		5366.25	46.0025
		SD IFNAR		827.387	3.7438					SD IFNAR		425.434	3.08534			SD IFNAR		383.843	3.43636
		nt2								nt2						nt2
		NT2	G12	3386	7.08801					NT2	G12	4077	5.42065			NT2	G12	2717	5.04233
		NT2	H12	2628	8.98021					NT2	H12	2896	5.66298			NT2	H12	2855	5.53415
		NT2	I12	2367	12.632					NT2	I12	4153	5.2733			NT2	I12	2577	6.51921
		NT2	J12	4405	8.98978					NT2	J12	3403	6.31795			NT2	J12	3132	7.91826
		mean nt2		3196.5	9.4225					mean nt2		3632.25	5.66872			mean nt2		2820.25	6.25349
		SD nt2		914.266	2.31902					SD nt2		595.428	0.461674			SD nt2		236.803	1.26839
		nt3								nt3						nt3
		NT3	K12	3276	3.35775					NT3	K12	2781	2.55304			NT3	K12	2924	5.43776
		NT3	L12	3794	4.71798					NT3	L12	3235	4.54405			NT3	L12	2356	7.47029
		NT3	M12	3802	8.1536					NT3	M12	3012	4.34927			NT3	M12	1657	3.2589
		NT3	N12	4666	3.66481					NT3	N12	2048	6.25			NT3	N12	4672	4.1738
		mean nt3		3884.5	4.97354					mean nt3		2769	4.42409			mean nt3		2902.25	5.08519
		SD nt3		576.198	2.19861					SD nt3		515.167	1.5116			SD nt3		1288.61	1.82382
		mean nt2,3			6.93257					mean nt2,3			4.65016			mean nt2,3			5.28766
		SD nt2,3			3.30438					SD nt2,3			1.83876			SD nt2,3			1.9941
		2xmeanNEG			13.8651					2xmeanNEG			9.30033			2xmeanNEG			10.5753
		Z scores								Z scores						Z scores
		3posSD			11.2314					3posSD			9.25603			3posSD			10.3091
		3negSD			9.91313					3negSD			5.51628			3negSD			5.98231
		sumSD			21.1445					sumSD			14.7723			sumSD			16.2914
		mean diff			42.8577					diff mean			43.6025			mean diff			40.7148
		sum over mean			0.493366					sum over diff			0.338795			sum over mean			0.400134
		1 minus			0.506634					1 minus			0.661205			1 minus			0.599866

## Sheet: plate 2
CP Plate	CP Well	Gene Symbol	2a well	2a cell ct	2a %inf	fold rescue	abs dev	robust Z	2b well	2b cell ct	2b %inf	fold rescue	abs dev	robust Z	2c well	2c cell ct	2c %inf	fold rescue	abs dev	robust Z
2	C03	OTC	C03	2232	6.36201	1.13098	0.16095	-0.029499	C03	2312	8.3045	1.8183	1.84821	0.334132	C03	2097	6.53314	1.32559	0.19796	-0.0366408
2	C04	ITGB1	C04	715	11.8881	2.11336	5.36514	0.983326	C04	1001	15.4845	3.39038	9.02821	1.63218	C04	746	14.8794	3.01907	8.1483	1.50818
2	C05	RANBP2	C05	3795	8.6693	1.54115	2.14634	0.393382	C05	5363	11.1132	2.43327	4.65691	0.841907	C05	4753	13.36	2.71078	6.6289	1.22695
2	C06	MCM7	C06	1815	18.5124	3.29096	11.9894	2.19743	C06	2201	31.0768	6.80436	24.6205	4.45106	C06	1886	21.421	4.34638	14.6899	2.71898
2	C07	PAFAH2	C07	2632	3.00152	0.533583	3.52144	-0.645411	C07	3999	7.00175	1.53306	0.54546	0.0986119	C07	3213	6.56707	1.33248	0.16403	-0.0303606
2	C08	KIAA1919	C08	945	4.2328	0.752468	2.29016	-0.419742	C08	868	4.49309	0.983776	1.9632	-0.35492	C08	1016	3.64173	0.738917	3.08937	-0.571817
2	C09	ANKFY1	C09	5972	6.32954	1.12521	0.19342	-0.0354501	C09	5801	12.0841	2.64585	5.62781	1.01743	C09	5081	12.2417	2.48388	5.5106	1.01997
2	C10	UCHL3	C10	2501	8.7565	1.55665	2.23354	0.409364	C10	1610	15.3416	3.35909	8.88531	1.60635	C10	1344	16.369	3.32132	9.6379	1.7839
2	C11	HDGF2	C11	1531	4.31091	0.766354	2.21205	-0.405426	C11	2759	8.3726	1.83321	1.91631	0.346443	C11	3182	7.00817	1.42198	0.27707	0.0512834
	c12	ifnar1	C12	4629	39.5118	7.02404	32.9888	6.04621	C12	5224	51.0145	11.1698	44.5582	8.05553	C12	5147	47.0177	9.54003	40.2866	7.45672
2	C13	POLS	C13	961	0.62435	0.110991	5.89861	-1.0811	C13	1328	0.753012	0.164874	5.70328	-1.03108	C13	1063	1.59925	0.324492	5.13185	-0.949863
2	C14	ENTPD3	C14	3948	3.82472	0.679924	2.69824	-0.494535	C14	3211	6.1663	1.35013	0.28999	-0.0524263	C14	3628	6.69791	1.35903	0.03319	-0.0061432
2	C15	TFB2M	C15	3085	2.69044	0.478282	3.83252	-0.702426	C15	2983	2.31311	0.506463	4.14318	-0.749032	C15	2760	2.86232	0.580773	3.86878	-0.716079
2	C16	LOC113444	C16	4828	16.2179	2.88307	9.69494	1.77689	C16	4958	25.7362	5.63502	19.2799	3.48555	C16	5852	21.89	4.44154	15.1589	2.80579
2	C17	GZMA	C17	2202	1.27157	0.226048	5.25139	-0.962478	C17	1896	1.05485	0.230963	5.40144	-0.976508	C17	2190	2.14612	0.435454	4.58498	-0.848642
2	C18	PAFAH2	C18	1781	1.01067	0.179668	5.51229	-1.0103	C18	1884	1.00849	0.220812	5.4478	-0.98489	C18	1896	2.79536	0.567187	3.93574	-0.728473
2	C19	C1ORF22	C19	3094	2.39173	0.42518	4.13123	-0.757174	C19	2318	5.86713	1.28463	0.58916	-0.106512	C19	2645	4.1966	0.851502	2.5345	-0.469115
2	C20	PGD	C20	2105	3.51544	0.624943	3.00752	-0.55122	C20	1739	8.28062	1.81307	1.82433	0.329815	C20	2334	5.35561	1.08667	1.37549	-0.254592
2	C21	MCM7	C21	2135	1.92037	0.341386	4.60259	-0.843565	C21	1706	1.46542	0.320858	4.99087	-0.902283	C21	1519	2.56748	0.520949	4.16362	-0.770652
2	C22	PRIC285	C22	1702	0.411281	0.0731138	6.11168	-1.12015	C22	1809	1.82421	0.399417	4.63208	-0.837418	C22	1965	2.1374	0.433685	4.5937	-0.850256
2	D03	PDIP	D03	5109	15.5999	2.77321	9.07694	1.66363	D03	6915	13.3623	2.92572	6.90601	1.24851	D03	6347	13.66	2.77165	6.9289	1.28248
2	D04	RASGRF1	D04	6407	9.17746	1.63148	2.6545	0.486518	D04	8046	10.4275	2.28313	3.97121	0.717942	D04	7501	12.0384	2.44263	5.3073	0.982338
2	D05	IL10RB	D05	3098	6.16527	1.09601	0.35769	-0.0655576	D05	3361	7.73579	1.69378	1.2795	0.231317	D05	3167	5.99937	1.21729	0.73173	-0.135437
2	D06	CCL26	D06	699	0.715308	0.127161	5.80765	-1.06443	D06	1131	1.06101	0.232311	5.39528	-0.975395	D06	888	2.13964	0.434139	4.59146	-0.849841
2	D07	IFNAR2	D07	2764	29.233	5.19677	22.71	4.16231	D07	5130	33.5478	7.3454	27.0915	4.89778	D07	4243	25.5951	5.19332	18.864	3.49157
2	D08	MAP7	D08	2736	6.65205	1.18254	0.12909	0.0236597	D08	3267	8.87665	1.94357	2.42036	0.437569	D08	3528	11.9331	2.42126	5.202	0.962847
2	D09	ALG10	D09	7105	5.86911	1.04336	0.65385	-0.119838	D09	7118	8.64007	1.89177	2.18378	0.394798	D09	6339	10.2224	2.07415	3.4913	0.646211
2	D10	RNGTT	D10	949	3.58272	0.636903	2.94024	-0.538889	D10	1458	3.22359	0.705815	3.2327	-0.584429	D10	1146	3.9267	0.796739	2.8044	-0.519071
2	D11	ADAM30	D11	5000	11.72	2.08347	5.19704	0.952516	D11	5087	11.5982	2.53946	5.14191	0.929589	D11	5102	13.4457	2.72817	6.7146	1.24282
	d12	ifnar1	D12	6071	33.6518	5.98231	27.1288	4.97219	D12	6381	40.8243	8.93861	34.368	6.21328	D12	5615	40.089	8.13417	33.3579	6.17427
2	D13	ZNF469	D13	1867	21.9068	3.89439	15.3838	2.81956	D13	1851	16.8017	3.67879	10.3454	1.87031	D13	2108	17.6945	3.59026	10.9634	2.02924
2	D14	RASGRF1	D14	812	5.04926	0.897611	1.4737	-0.270101	D14	870	6.78161	1.48485	0.32532	0.0588135	D14	798	5.88972	1.19504	0.84138	-0.155733
2	D15	LOC113444	D15	6479	13.2891	2.36241	6.76614	1.2401	D15	7213	16.6228	3.63961	10.1665	1.83797	D15	6989	16.6261	3.37348	9.895	1.83148
2	D16	TAFA5	D16	3302	8.84313	1.57205	2.32017	0.425242	D16	2812	8.21479	1.79865	1.7585	0.317913	D16	3225	8.49612	1.72389	1.76502	0.326691
2	D17	ZNF224	D17	5071	6.90199	1.22697	0.37903	0.0694688	D17	7304	3.25849	0.713457	3.1978	-0.57812	D17	6793	5.80009	1.17685	0.93101	-0.172322
2	D18	IFNAR1	D18	5023	23.3128	4.14434	16.7898	3.07725	D18	5412	19.4568	4.26013	13.0005	2.35032	D18	4806	19.226	3.90101	12.4949	2.3127
2	D19	OTUB1	D19	5400	6.5	1.15551	0.02296	-0.00420812	D19	5207	5.72307	1.25308	0.73322	-0.132556	D19	5724	7.73934	1.57033	1.00824	0.186617
2	D20	ITGB1	D20	4467	4.67876	0.831747	1.8442	-0.338006	D20	4829	3.74819	0.820678	2.7081	-0.489588	D20	3584	8.11942	1.64745	1.38832	0.256967
2	D21	ADAM30	D21	1982	6.8113	1.21085	0.28834	0.0528471	D21	2540	6.14173	1.34475	0.31456	-0.0568683	D21	2923	6.70544	1.36055	0.02566	-0.00474945
2	D22	PAFAH2	D22	4296	27.4907	4.88704	20.9677	3.84298	D22	4381	25.5421	5.59252	19.0858	3.45046	D22	5713	23.9104	4.85149	17.1793	3.17975
2	E03	DCT	E03	2361	11.6053	2.06308	5.08234	0.931494	E03	2267	8.42523	1.84473	1.96894	0.355958	E03	3345	7.02541	1.42548	0.29431	0.0544744
2	E04	MYST1	E04	1051	3.13987	0.558177	3.38309	-0.620055	E04	1647	2.73224	0.598233	3.72405	-0.673259	E04	2296	2.65679	0.53907	4.07431	-0.754121
2	E05	CCL26	E05	1094	1.09689	0.194995	5.42607	-0.994493	E05	1270	1.25984	0.275846	5.19645	-0.939449	E05	1479	2.70453	0.548757	4.02657	-0.745285
2	E06	CAPN6	E06	4151	19.682	3.49889	13.159	2.4118	E06	3457	22.1869	4.85789	15.7306	2.84388	E06	3744	18.3761	3.72856	11.645	2.15539
2	E07	BCHE	E07	5302	5.69596	1.01258	0.827	-0.151573	E07	5966	8.39759	1.83868	1.9413	0.350961	E07	4278	8.39177	1.70271	1.66067	0.307376
2	E08	SLC27A2	E08	5714	2.99265	0.532006	3.53031	-0.647037	E08	5442	5.91694	1.29553	0.53935	-0.0975073	E08	3866	4.39731	0.892227	2.33379	-0.431965
2	E09	KIAA1049	E09	1235	46.4777	8.26238	39.9547	7.32293	E09	1658	55.0663	12.0569	48.61	8.78804	E09	1677	51.1628	10.3811	44.4317	8.22394
2	E10	GZMA	E10	4471	25.4529	4.52478	18.9299	3.46949	E10	5100	25.9804	5.68849	19.5241	3.5297	E10	4243	22.9319	4.65295	16.2008	2.99863
2	E11	IFNAR1	E11	5253	41.2526	7.33351	34.7296	6.36527	E11	4669	48.1902	10.5514	41.7339	7.54493	E11	5007	39.9041	8.09666	33.173	6.14005
	e12	ifnar1	E12	3889	50.9128	9.05081	44.3898	8.13579	E12	5232	50.0191	10.9518	43.5628	7.87557	E12	5769	41.0123	8.32151	34.2812	6.34517
2	E13	KIAA1049	E13	4937	6.05631	1.07664	0.46665	-0.0855279	E13	4253	10.087	2.20858	3.63071	0.656384	E13	4389	6.51629	1.32217	0.21481	-0.0397596
2	E14	PGD	E14	2036	3.63458	0.646122	2.88838	-0.529384	E14	1945	3.29049	0.720463	3.1658	-0.572334	E14	2134	2.85848	0.579994	3.87262	-0.71679
2	E15	POLS	E15	4098	4.05076	0.720107	2.4722	-0.453106	E15	3388	6.1098	1.33776	0.34649	-0.0626408	E15	3559	2.61309	0.530203	4.11801	-0.76221
2	E16	SLC27A2	E16	5453	12.4335	2.21031	5.91054	1.08329	E16	3778	18.8989	4.13797	12.4426	2.24946	E16	4591	11.8493	2.40426	5.1182	0.947337
2	E17	CAPN6	E17	3933	4.47496	0.795517	2.048	-0.375359	E17	4236	6.5864	1.44211	0.13011	0.0235222	E17	3688	5.15184	1.04532	1.57926	-0.292308
2	E18	C14ORF100	E18	4908	4.76773	0.847563	1.75523	-0.3217	E18	6078	5.74202	1.25723	0.71427	-0.12913	E18	4910	3.54379	0.719045	3.18731	-0.589945
2	E19	RNGTT	E19	3557	6.04442	1.07452	0.47854	-0.0877071	E19	3614	6.39181	1.39951	0.06448	-0.0116571	E19	2943	5.33469	1.08242	1.39641	-0.258464
2	E20	SFRS15	E20	4275	3.20468	0.569699	3.31828	-0.608176	E20	3264	3.49265	0.764727	2.96364	-0.535787	E20	3097	3.58411	0.727226	3.14699	-0.582482
2	E21	RANBP2	E21	1164	1.97595	0.351266	4.54701	-0.833379	E21	832	0.961538	0.210532	5.49475	-0.993378	E21	911	1.64654	0.334088	5.08456	-0.94111
2	E22	LIPG	E22	1346	1.48588	0.264146	5.03708	-0.923199	E22	1301	2.92083	0.639525	3.53546	-0.639164	E22	1019	1.57017	0.318592	5.16093	-0.955246
2	F03	SLC27A2	F03	1994	5.71715	1.01634	0.80581	-0.147689	F03	1618	7.16934	1.56975	0.71305	0.12891	F03	2378	7.02271	1.42493	0.29161	0.0539746
2	F04	FANCD2	F04	2095	21.8616	3.88635	15.3386	2.81127	F04	3416	16.774	3.67272	10.3177	1.8653	F04	2596	16.7565	3.39994	10.0254	1.85562
2	F05	ZNF469	F05	1474	1.76391	0.313572	4.75905	-0.872241	F05	2145	2.65734	0.581833	3.79895	-0.686799	F05	1684	0.950119	0.192782	5.78098	-1.07001
2	F06	LIPG	F06	7044	21.82	3.87896	15.297	2.80365	F06	7707	21.2275	4.64783	14.7712	2.67044	F06	6663	21.747	4.41253	15.0159	2.77932
2	F07	DCT	F07	3046	15.1018	2.68466	8.57884	1.57233	F07	6118	15.8712	3.47505	9.41491	1.70209	F07	5132	10.5807	2.14685	3.8496	0.712529
2	F08	ACTN2	F08	7890	17.161	3.05072	10.638	1.94975	F08	8315	20.5893	4.50809	14.133	2.55506	F08	7510	15.0999	3.06381	8.3688	1.549
2	F09	PRIC285	F09	3535	18.1612	3.22853	11.6382	2.13306	F09	3157	19.3538	4.23758	12.8975	2.3317	F09	4413	9.26807	1.88052	2.53697	0.469572
2	F10	SFRS15	F10	6628	18.6482	3.31511	12.1252	2.22232	F10	7589	15.562	3.40735	9.10571	1.64619	F10	7878	12.262	2.488	5.5309	1.02372
2	F11	LOC113444	F11	1165	3.60515	0.64089	2.91781	-0.534778	F11	1520	1.97368	0.432143	4.48261	-0.810396	F11	1568	1.27551	0.258805	5.45559	-1.00978
	f12	ifnar1	F12	4678	37.4091	6.65025	30.8861	5.66083	F12	6596	41.7071	9.1319	35.2508	6.37288	F12	5706	36.6281	7.43195	29.897	5.53369
2	F13	STAT2	F13	3024	21.1971	3.76823	14.6741	2.68948	F13	3392	23.7913	5.20918	17.335	3.13394	F13	3699	17.1668	3.48319	10.4357	1.93156
2	F14	PDIP	F14	3079	19.8766	3.53348	13.3536	2.44746	F14	1804	17.7384	3.88388	11.2821	2.03965	F14	3086	12.022	2.4393	5.2909	0.979302
2	F15	OTC	F15	3589	10.7829	1.91688	4.25994	0.780764	F15	4898	11.0862	2.42736	4.62991	0.837026	F15	4644	8.52713	1.73018	1.79603	0.33243
2	F16	TM7SF3	F16	1897	9.43595	1.67744	2.91299	0.533894	F16	3123	5.12328	1.12176	1.33301	-0.24099	F16	3100	3.67742	0.746159	3.05368	-0.565211
2	F17	IL10RB	F17	1322	2.95008	0.524438	3.57288	-0.654839	F17	1430	3.07692	0.673701	3.37937	-0.610945	F17	1768	2.14932	0.436103	4.58178	-0.84805
2	F18	UCHL3	F18	1997	3.00451	0.534114	3.51845	-0.644863	F18	2144	2.28545	0.500406	4.17084	-0.754032	F18	1720	1.86047	0.377495	4.87063	-0.901514
2	F19	MCM7	F19	1502	6.99068	1.24274	0.46772	0.085724	F19	1407	7.32054	1.60286	0.86425	0.156245	F19	1446	8.71369	1.76803	1.98259	0.366961
2	F20	MYST1	F20	889	6.97413	1.2398	0.45117	0.0826907	F20	908	6.27753	1.37448	0.17876	-0.0323174	F20	846	6.14657	1.24716	0.58453	-0.108192
2	F21	KIAA1049	F21	1728	3.00926	0.534959	3.5137	-0.643993	F21	1852	4.15767	0.910335	2.29862	-0.41556	F21	1191	1.93115	0.391836	4.79995	-0.888431
2	F22	ZNF469	F22	690	4.78261	0.850208	1.74035	-0.318972	F22	418	5.02392	1.1	1.43237	-0.258953	F22	684	1.90058	0.385633	4.83052	-0.89409
2	G03	PRIC285	G03	4683	14.1362	2.513	7.61324	1.39536	G03	3736	16.1135	3.5281	9.65721	1.74589	G03	4014	10.6876	2.16854	3.9565	0.732316
2	G04	FANCD2	G04	3643	1.81169	0.322066	4.71127	-0.863484	G04	2360	2.92373	0.64016	3.53256	-0.63864	G04	3194	1.28366	0.260458	5.44744	-1.00828
2	G05	OTC	G05	3088	4.40415	0.782929	2.11881	-0.388337	G05	3204	5.24345	1.14807	1.21284	-0.219265	G05	2399	3.41809	0.69354	3.31301	-0.613211
2	G06	ST14	G06	1026	6.04288	1.07425	0.48008	-0.0879893	G06	730	5.06849	1.10976	1.3878	-0.250896	G06	789	3.80228	0.771494	2.92882	-0.5421
2	G07	IL10RB	G07	3147	6.54592	1.16367	0.02296	0.00420812	G07	5139	9.00953	1.97266	2.55324	0.461592	G07	4524	6.91866	1.40382	0.18756	0.0347158
2	G08	STAT1	G08	6150	3.90244	0.69374	2.62052	-0.48029	G08	6545	6.81436	1.49203	0.35807	0.0647343	G08	6886	5.77984	1.17275	0.95126	-0.17607
2	G09	GZMA	G09	3360	7.08333	1.25921	0.56037	0.102705	G09	4361	9.69961	2.12376	3.24332	0.586349	G09	3106	8.59627	1.74421	1.86517	0.345228
2	G10	SLC27A2	G10	6405	11.3037	2.00947	4.78074	0.876217	G10	7059	14.4213	3.15759	7.96501	1.43997	G10	6541	10.6253	2.1559	3.8942	0.720784
2	G11	TTID	G11	4712	22.9839	4.08587	16.4609	3.01697	G11	3432	31.0315	6.79444	24.5752	4.44287	G11	5221	19.3066	3.91736	12.5755	2.32762
	g12	nt2	G12	3968	10.0302	1.78308	3.50724	0.642809	G12	3007	6.11906	1.33979	0.33723	-0.0609667	G12	3583	6.14011	1.24585	0.59099	-0.109387
2	G13	ALG10	G13	7014	10.0798	1.79189	3.55684	0.6519	G13	6094	9.5832	2.09827	3.12691	0.565304	G13	6160	7.87338	1.59753	1.14228	0.211427
2	G14	OTUB1	G14	4836	2.81224	0.499934	3.71072	-0.680103	G14	4005	1.69788	0.371756	4.75841	-0.860257	G14	3650	2.68493	0.54478	4.04617	-0.748913
2	G15	ZNF224	G15	5651	13.4666	2.39397	6.94364	1.27263	G15	4852	13.6851	2.9964	7.22881	1.30687	G15	4522	9.17736	1.86211	2.44626	0.452783
2	G16	TFB2M	G16	2268	8.15697	1.45007	1.63401	0.299482	G16	2638	7.65732	1.67659	1.20103	0.21713	G16	2337	6.16175	1.25024	0.56935	-0.105382
2	G17	MYST1	G17	1917	2.86907	0.510037	3.65389	-0.669687	G17	2202	1.22616	0.268472	5.23013	-0.945538	G17	1660	1.3253	0.268907	5.4058	-1.00057
2	G18	ENTPD3	G18	6869	4.29466	0.763465	2.2283	-0.408404	G18	6830	2.70864	0.593065	3.74765	-0.677525	G18	7295	3.61892	0.734289	3.11218	-0.576039
2	G19	UCHL3	G19	6494	8.46936	1.50561	1.9464	0.356737	G19	5855	7.66866	1.67908	1.21237	0.21918	G19	6611	4.03872	0.819468	2.69238	-0.498337
2	G20	DCT	G20	5650	18.4779	3.28483	11.9549	2.19111	G20	5990	12.7212	2.78535	6.26491	1.13261	G20	6113	9.83151	1.99484	3.10041	0.57386
2	G21	OTUB1	G21	699	11.8741	2.11087	5.35114	0.98076	G21	664	8.43373	1.84659	1.97744	0.357495	G21	457	4.59519	0.932377	2.13591	-0.395339
2	G22	RNF32	G22	4570	4.35449	0.774101	2.16847	-0.397438	G22	3796	2.52898	0.553728	3.92731	-0.710005	G22	3216	1.1505	0.23344	5.5806	-1.03292
2	H03	ITGB1	H03	3781	10.7115	1.90419	4.18854	0.767678	H03	2554	13.1167	2.87194	6.66041	1.20411	H03	2849	11.5479	2.3431	4.8168	0.89155
2	H04	KIAA1919	H04	2129	2.20761	0.392449	4.31535	-0.79092	H04	1620	2.16049	0.473046	4.2958	-0.776623	H04	1284	3.42679	0.695306	3.30431	-0.611601
2	H05	C1ORF22	H05	4331	1.20065	0.213441	5.32231	-0.975476	H05	4783	1.52624	0.334175	4.93005	-0.891287	H05	4346	2.07087	0.420185	4.66023	-0.86257
2	H06	BCHE	H06	5388	8.70453	1.54741	2.18157	0.399839	H06	4863	10.8781	2.38179	4.42181	0.799404	H06	3866	12.4677	2.52973	5.7366	1.0618
2	H07	GUCY1B3	H07	3993	0.651139	0.115754	5.87182	-1.07619	H07	3968	0.806452	0.176575	5.64984	-1.02142	H07	3749	0.480128	0.0974194	6.25097	-1.157
2	H08	STAT1	H08	3963	2.64951	0.471006	3.87345	-0.709928	H08	3400	4.17647	0.914451	2.27982	-0.412161	H08	3370	5.60831	1.13794	1.12279	-0.207819
2	H09	ANKFY1	H09	675	1.92593	0.342374	4.59703	-0.842546	H09	826	2.42131	0.530153	4.03498	-0.729471	H09	590	2.20339	0.447074	4.52771	-0.838042
2	H10	UCHL3	H10	2399	3.1263	0.555765	3.39666	-0.622542	H10	2650	2.5283	0.553579	3.92799	-0.710128	H10	2005	4.33915	0.880426	2.39195	-0.44273
2	H11	PPARA	H11	656	3.04878	0.541984	3.47418	-0.63675	H11	797	1.38018	0.302195	5.07611	-0.917693	H11	515	2.52427	0.512182	4.20683	-0.77865
	h12	nt2	H12	3191	5.48417	0.974925	1.03879	-0.19039	H12	2835	6.84303	1.4983	0.38674	0.0699174	H12	4637	6.10308	1.23833	0.62802	-0.116241
2	H13	C1ORF22	H13	4231	8.05956	1.43275	1.5366	0.281629	H13	2878	11.4315	2.50296	4.97521	0.899452	H13	3082	8.01428	1.62612	1.28318	0.237506
2	H14	KIAA1919	H14	5980	4.66555	0.829399	1.85741	-0.340427	H14	4195	6.67461	1.46143	0.21832	0.0394693	H14	4450	5.25843	1.06695	1.47267	-0.272579
2	H15	CCL26	H15	2193	2.41678	0.429633	4.10618	-0.752583	H15	1740	1.09195	0.239086	5.36434	-0.969801	H15	1014	1.67653	0.340173	5.05457	-0.935559
2	H16	ST14	H16	1922	2.8616	0.508709	3.66136	-0.671056	H16	2094	4.68004	1.02471	1.77625	-0.321122	H16	1556	5.26992	1.06928	1.46118	-0.270452
2	H17	ENTPD3	H17	5431	2.35684	0.418977	4.16612	-0.763569	H17	5872	3.33787	0.730837	3.11842	-0.563769	H17	5794	3.91785	0.794943	2.81325	-0.520709
2	H18	REV3L	H18	3003	22.9437	4.07872	16.4207	3.0096	H18	2649	15.5153	3.39712	9.05901	1.63775	H18	2411	19.1207	3.87965	12.3896	2.29321
2	H19	IFNGR1	H19	689	5.51524	0.980449	1.00772	-0.184695	H19	864	5.20833	1.14038	1.24796	-0.225615	H19	513	5.84795	1.18657	0.88315	-0.163464
2	H20	POLS	H20	5069	4.77412	0.848699	1.74884	-0.320528	H20	5089	3.93005	0.860497	2.52624	-0.45671	H20	5586	3.34765	0.679248	3.38345	-0.626249
2	H21	SFRS15	H21	2980	5.30201	0.942543	1.22095	-0.223776	H21	3103	4.93071	1.07959	1.52558	-0.275805	H21	2121	6.8364	1.38713	0.1053	0.0194902
2	H22	STAT2	H22	2424	26.5677	4.72296	20.0447	3.67381	H22	2845	26.6432	5.83361	20.1869	3.64952	H22	2574	27.1562	5.51007	20.4251	3.78052
2	I03	STAT2	I03	3820	15.6283	2.77826	9.10534	1.66883	I03	3981	20.8239	4.55946	14.3676	2.59747	I03	2529	21.5105	4.36454	14.7794	2.73555
2	I04	TTID	I04	6164	10.8858	1.93518	4.36284	0.799624	I04	6713	12.4832	2.73324	6.02691	1.08958	I04	4819	15.6049	3.16628	8.8738	1.64247
2	I05	EPO	I05	4123	4.6568	0.827843	1.86616	-0.342031	I05	4177	3.61503	0.791522	2.84126	-0.513662	I05	4069	4.17793	0.847714	2.55317	-0.472571
2	I06	C14ORF100	I06	5960	10.6711	1.89701	4.14814	0.760273	I06	6346	11.1251	2.43588	4.66881	0.844059	I06	5186	12.7651	2.59008	6.034	1.11684
2	I07	FANCD2	I07	2309	18.8393	3.34908	12.3163	2.25735	I07	3521	17.495	3.83059	11.0387	1.99565	I07	2295	17.6035	3.5718	10.8724	2.01239
2	I08	C14ORF100	I08	4704	3.33759	0.593326	3.18537	-0.583816	I08	3849	2.41621	0.529037	4.04008	-0.730393	I08	3512	3.64465	0.73951	3.08645	-0.571277
2	I09	ADAM30	I09	2916	11.8313	2.10326	5.30834	0.972915	I09	3197	6.88145	1.50672	0.42516	0.0768633	I09	2757	9.358	1.89877	2.6269	0.486218
2	I10	PPP3CB	I10	1668	2.45803	0.436966	4.06493	-0.745023	I10	1611	1.98634	0.434915	4.46995	-0.808107	I10	1258	2.46423	0.499999	4.26687	-0.789763
2	I11	PRIC285	I11	1669	3.83463	0.681685	2.68833	-0.492719	I11	1308	5.58104	1.22199	0.87525	-0.158234	I11	1495	5.8194	1.18077	0.9117	-0.168748
	i12	nt2	I12	3534	5.7725	1.02618	0.75046	-0.137545	I12	2952	4.30217	0.941974	2.15412	-0.389436	I12	3600	3.08333	0.625617	3.64777	-0.675172
2	I13	IFNAR1	I13	3028	33.7517	6.00007	27.2287	4.9905	I13	2385	30.566	6.69252	24.1097	4.35871	I13	2805	37.861	7.68211	31.1299	5.76189
2	I14	MAP7	I14	7324	5.14746	0.915068	1.3755	-0.252102	I14	6778	4.33756	0.949722	2.11873	-0.383038	I14	6258	5.48098	1.11211	1.25012	-0.231387
2	I15	FANCD2	I15	5665	5.54281	0.98535	0.98015	-0.179642	I15	4654	5.17834	1.13381	1.27795	-0.231036	I15	3370	6.76558	1.37276	0.03448	0.00638196
2	I16	SFRS15	I16	4479	3.215	0.571533	3.30796	-0.606285	I16	3791	2.11026	0.462048	4.34603	-0.785704	I16	3618	3.51023	0.712236	3.22087	-0.596157
2	I17	PEO1	I17	2171	1.10548	0.196522	5.41748	-0.992919	I17	1586	1.57629	0.345134	4.88	-0.882239	I17	1705	0.879765	0.178507	5.85133	-1.08303
2	I18	ACTN2	I18	2363	37.7486	6.7106	31.2256	5.72305	I18	3549	32.0935	7.02697	25.6372	4.63487	I18	3564	29.2649	5.93793	22.5338	4.17082
2	I19	ANKFY1	I19	4277	2.54852	0.453052	3.97444	-0.728438	I19	5713	2.2055	0.482901	4.25079	-0.768486	I19	3915	2.06897	0.4198	4.66213	-0.862922
2	I20	MYST1	I20	1515	9.0429	1.60756	2.51994	0.461856	I20	1907	7.2365	1.58445	0.78021	0.141052	I20	1945	8.27763	1.67955	1.54653	0.28625
2	I21	MAP7	I21	4152	4.84104	0.860596	1.68192	-0.308263	I21	3865	4.26908	0.934729	2.18721	-0.395418	I21	4669	3.25552	0.660554	3.47558	-0.643301
2	I22	BCHE	I22	3044	5.78187	1.02785	0.74109	-0.135827	I22	3418	3.94968	0.864795	2.50661	-0.453162	I22	3137	3.21964	0.653274	3.51146	-0.649942
2	J03	GUCY1B3	J03	4045	15.6984	2.79072	9.17544	1.68168	J03	5965	11.031	2.41527	4.57471	0.827047	J03	5016	12.9386	2.62528	6.2075	1.14896
2	J04	REV3L	J04	3532	7.44621	1.32372	0.92325	0.169214	J04	3662	7.01802	1.53662	0.56173	0.101553	J04	3124	6.27401	1.27301	0.45709	-0.0846036
2	J05	ZNF224	J05	6852	5.63339	1.00145	0.88957	-0.163041	J05	6912	4.83218	1.05802	1.62411	-0.293617	J05	7168	4.57589	0.928461	2.15521	-0.398912
2	J06	IFNAR2	J06	2233	21.9436	3.90093	15.4206	2.8263	J06	2310	17.7922	3.89566	11.3359	2.04938	J06	1794	19.8997	4.03771	13.1686	2.4374
2	J07	SULT1E1	J07	3255	13.7327	2.44127	7.20974	1.32141	J07	3540	13.0508	2.85751	6.59451	1.1922	J07	3060	13.2026	2.67885	6.4715	1.19782
2	J08	TTID	J08	5636	1.91625	0.340653	4.60671	-0.84432	J08	5712	3.15126	0.689978	3.30503	-0.597505	J08	5909	3.48621	0.707362	3.24489	-0.600602
2	J09	PPARA	J09	3539	13.5914	2.41615	7.06844	1.29551	J09	3479	8.33573	1.82513	1.87944	0.339778	J09	3003	8.92441	1.81079	2.19331	0.405964
2	J10	TM7SF3	J10	1716	5.18648	0.922005	1.33648	-0.244951	J10	2336	4.62329	1.01228	1.833	-0.331382	J10	1672	4.36603	0.88588	2.36507	-0.437755
2	J11	TAFA5	J11	3311	8.15464	1.44966	1.63168	0.299055	J11	2550	6.11765	1.33948	0.33864	-0.0612216	J11	2857	7.49037	1.51982	0.75927	0.140535
	j12	nt2	J12	3154	4.05834	0.721454	2.46462	-0.451717	J12	2748	3.78457	0.828644	2.67172	-0.483011	J12	3494	5.29479	1.07433	1.43631	-0.265849
2	J13	IFNAR1	J13	3327	19.4469	3.45709	12.9239	2.36871	J13	3063	15.2465	3.33827	8.79021	1.58915	J13	2274	21.3281	4.32753	14.597	2.70178
2	J14	PGD	J14	959	8.96767	1.59419	2.44471	0.448068	J14	1001	7.29271	1.59676	0.83642	0.151214	J14	811	9.61776	1.95147	2.88666	0.534297
2	J15	PPP3CB	J15	4867	6.38997	1.13595	0.13299	-0.0243745	J15	6078	5.11681	1.12034	1.33948	-0.24216	J15	5627	8.06824	1.63707	1.33714	0.247494
2	J16	TTID	J16	6124	8.88308	1.57915	2.36012	0.432564	J16	5593	9.65493	2.11398	3.19864	0.578271	J16	5101	8.56695	1.73826	1.83585	0.339801
2	J17	RNF32	J17	3802	14.4135	2.5623	7.89054	1.44618	J17	3523	12.7732	2.79673	6.31691	1.14201	J17	3226	16.77	3.40268	10.0389	1.85812
2	J18	ST14	J18	2089	2.10627	0.374433	4.41669	-0.809493	J18	2715	2.02578	0.443551	4.43051	-0.800977	J18	2446	1.43091	0.290336	5.30019	-0.981022
2	J19	SULT1E1	J19	5052	5.89865	1.04861	0.62431	-0.114424	J19	5359	4.75835	1.04186	1.69794	-0.306965	J19	5590	5.95707	1.20871	0.77403	-0.143267
2	J20	ACTN2	J20	1364	5.05865	0.89928	1.46431	-0.26838	J20	924	4.00433	0.876761	2.45196	-0.443282	J20	999	7.40741	1.50298	0.67631	0.125179
2	J21	CAPN6	J21	4178	2.94399	0.523355	3.57897	-0.655956	J21	3481	2.7291	0.597545	3.72719	-0.673826	J21	3385	3.69276	0.749272	3.03834	-0.562372
2	J22	ALG10	J22	6377	12.3569	2.1967	5.83394	1.06925	J22	7540	7.85146	1.7191	1.39517	0.252228	J22	6279	12.8205	2.60132	6.0894	1.1271
2	K03	FN1	K03	2717	10.0478	1.78621	3.52484	0.646035	K03	1938	10.4231	2.28217	3.96681	0.717146	K03	2052	8.577	1.7403	1.8459	0.341661
2	K04	OTC	K04	3688	14.2082	2.5258	7.68524	1.40856	K04	2243	13.5087	2.95777	7.05241	1.27498	K04	3415	8.84334	1.79434	2.11224	0.390958
2	K05	ST14	K05	6455	4.80248	0.853741	1.72048	-0.315331	K05	5930	4.94098	1.08184	1.51531	-0.273948	K05	5081	5.25487	1.06623	1.47623	-0.273238
2	K06	IFNGR1	K06	2835	4.58554	0.815175	1.93742	-0.355091	K06	3634	2.66924	0.584439	3.78705	-0.684648	K06	2548	2.15856	0.437978	4.57254	-0.84634
2	K07	ITGB1	K07	1719	4.71204	0.837663	1.81092	-0.331906	K07	1948	4.31211	0.94415	2.14418	-0.387639	K07	1592	3.07789	0.624513	3.65321	-0.676179
2	K08	RANBP2	K08	2518	6.87053	1.22138	0.34757	0.0637028	K08	2142	4.85528	1.06308	1.60101	-0.289441	K08	1993	7.67687	1.55766	0.94577	0.175054
2	K09	PPARA	K09	5172	10.5182	1.86983	3.99524	0.73225	K09	4781	6.42125	1.40595	0.03504	-0.00633476	K09	5104	8.26803	1.67761	1.53693	0.284473
2	K10	PPARA	K10	5401	15.5712	2.7681	9.04824	1.65837	K10	5425	11.6866	2.55882	5.23031	0.94557	K10	6082	11.6738	2.36865	4.9427	0.914853
2	K11	STAT1	K11	5536	6.82803	1.21382	0.30507	0.0559134	K11	5955	5.99496	1.31262	0.46133	-0.0834023	K11	5563	7.51393	1.5246	0.78283	0.144895
	k12	nt3	K12	3831	6.49961	1.15544	0.02335	-0.0042796	K12	3577	3.13112	0.685569	3.32517	-0.601146	K12	3492	5.87056	1.19115	0.86054	-0.159279
2	K13	ZNF224	K13	3475	6.30216	1.12034	0.2208	-0.0404683	K13	3855	4.79896	1.05075	1.65733	-0.299623	K13	3687	5.15324	1.04561	1.57786	-0.292049
2	K14	PDIP	K14	2020	19.4554	3.4586	12.9324	2.37026	K14	2689	14.206	3.11045	7.74971	1.40104	K14	2032	16.3878	3.32513	9.6567	1.78738
2	K15	ZNF469	K15	6394	8.68001	1.54305	2.15705	0.395345	K15	5403	6.27429	1.37378	0.182	-0.0329032	K15	5571	6.39024	1.2966	0.34086	-0.0630904
2	K16	FN1	K16	6945	16.8611	2.99741	10.3381	1.89478	K16	5851	12.8525	2.8141	6.39621	1.15635	K16	6783	14.9491	3.03322	8.218	1.52108
2	K17	EPO	K17	875	3.2	0.568867	3.32296	-0.609034	K17	1202	1.5807	0.346099	4.87559	-0.881442	K17	723	1.38313	0.280641	5.34797	-0.989865
2	K18	LOC113444	K18	3689	12.7135	2.26009	6.19054	1.13461	K18	3997	7.88091	1.72555	1.42462	0.257552	K18	4852	8.09975	1.64346	1.36865	0.253326
2	K19	RNF32	K19	1757	2.10586	0.37436	4.4171	-0.809569	K19	1503	1.66334	0.364194	4.79295	-0.866501	K19	1090	1.2844	0.260608	5.4467	-1.00814
2	K20	CCL26	K20	4808	14.8502	2.63993	8.32724	1.52622	K20	3902	10.5074	2.30063	4.05111	0.732387	K20	3159	12.2191	2.47929	5.488	1.01578
2	K21	RNGTT	K21	2075	3.22892	0.574008	3.29404	-0.603733	K21	2573	2.52623	0.553126	3.93006	-0.710502	K21	1981	3.28117	0.665759	3.44993	-0.638554
2	K22	TM7SF3	K22	6033	14.6196	2.59894	8.09664	1.48396	K22	5123	9.29143	2.03439	2.83514	0.512555	K22	6334	9.37796	1.90282	2.64686	0.489912
2	L03	SULT1E1	L03	5293	10.4289	1.85395	3.90594	0.715883	L03	6147	12.7054	2.78189	6.24911	1.12976	L03	5598	11.915	2.41759	5.1839	0.959497
2	L04	STAT1	L04	5721	3.49589	0.621467	3.02707	-0.554803	L04	5601	2.66024	0.582468	3.79605	-0.686275	L04	5692	3.30288	0.670164	3.42822	-0.634535
2	L05	GUCY1B3	L05	348	10.9195	1.94117	4.39654	0.8058	L05	1232	2.84091	0.622026	3.61538	-0.653612	L05	296	6.75676	1.37097	0.02566	0.00474945
2	L06	REV3L	L06	2998	6.20414	1.10292	0.31882	-0.0584335	L06	2992	8.25535	1.80753	1.79906	0.325246	L06	2354	5.9898	1.21535	0.7413	-0.137209
2	L07	STAT2	L07	4504	18.6279	3.3115	12.1049	2.2186	L07	5452	19.1123	4.1847	12.656	2.28804	L07	4754	17.0593	3.46138	10.3282	1.91166
2	L08	C14ORF100	L08	602	1.3289	0.23624	5.19406	-0.95197	L08	537	0.744879	0.163094	5.71141	-1.03255	L08	303	0.330033	0.0669646	6.40107	-1.18478
2	L09	BCHE	L09	7459	11.5431	2.05203	5.02014	0.920094	L09	6943	5.2859	1.15736	1.17039	-0.211591	L09	5808	8.55716	1.73627	1.82606	0.337989
2	L10	RNGTT	L10	3882	18.4699	3.28341	11.9469	2.18964	L10	3370	14.0653	3.07964	7.60901	1.37561	L10	3547	16.2109	3.28924	9.4798	1.75463
2	L11	IFNAR2	L11	7059	28.9418	5.14501	22.4188	4.10894	L11	6002	24.0087	5.25678	17.5524	3.17324	L11	5347	28.8386	5.85143	22.1075	4.09192
	l12	nt3	L12	3487	5.44881	0.968639	1.07415	-0.196871	L12	5099	4.92253	1.0778	1.53376	-0.277283	L12	4979	6.38682	1.2959	0.34428	-0.0637234
2	L13	RNF32	L13	2738	2.04529	0.363593	4.47767	-0.82067	L13	2236	1.9678	0.430856	4.48849	-0.811459	L13	2125	1.27059	0.257806	5.46051	-1.0107
2	L14	RANBP2	L14	4532	7.70079	1.36898	1.17783	0.215873	L14	4952	6.19952	1.3574	0.25677	-0.0464206	L14	4639	7.07049	1.43462	0.33939	0.0628183
2	L15	REV3L	L15	4939	4.55558	0.809849	1.96738	-0.360582	L15	3961	2.24691	0.491968	4.20938	-0.761	L15	3246	2.80345	0.568828	3.92765	-0.726976
2	L16	C1ORF22	L16	5906	6.60345	1.1739	0.08049	0.0147523	L16	4869	5.11399	1.11972	1.3423	-0.24267	L16	4069	5.8491	1.1868	0.882	-0.163251
2	L17	OTUB1	L17	4923	12.6346	2.24606	6.11164	1.12014	L17	5939	6.92036	1.51523	0.46407	0.0838977	L17	5412	8.6105	1.7471	1.8794	0.347861
2	L18	TFB2M	L18	4251	3.66972	0.652369	2.85324	-0.522943	L18	3889	3.44562	0.754429	3.01067	-0.544289	L18	3389	4.21953	0.856155	2.51157	-0.464871
2	L19	MCM7	L19	3496	13.3581	2.37468	6.83514	1.25275	L19	3233	6.58831	1.44253	0.13202	0.0238675	L19	2458	10.1302	2.05545	3.3991	0.629145
2	L20	ENTPD3	L20	2260	3.27434	0.582082	3.24862	-0.595409	L20	2545	2.04322	0.447369	4.41307	-0.797824	L20	2216	1.94043	0.393719	4.79067	-0.886714
2	L21	HDGF2	L21	1437	2.6444	0.470097	3.87856	-0.710865	L21	1240	1.6129	0.35315	4.84339	-0.87562	L21	908	2.97357	0.603346	3.75753	-0.695488
2	L22	IL10RB	L22	4149	5.30248	0.942626	1.22048	-0.22369	L22	4775	3.1623	0.692396	3.29399	-0.595509	L22	4125	3.92727	0.796854	2.80383	-0.518966
2	M03	RASGRF1	M03	839	2.86055	0.508522	3.66241	-0.671249	M03	610	2.78689	0.610198	3.6694	-0.663379	M03	927	0.970874	0.196993	5.76023	-1.06617
2	M04	PEO1	M04	4106	17.8763	3.17788	11.3533	2.08085	M04	4590	13.4641	2.94801	7.00781	1.26692	M04	4002	17.3913	3.52874	10.6602	1.97312
2	M05	IFNGR1	M05	7670	16.3103	2.8995	9.78734	1.79383	M05	6572	16.129	3.5315	9.67271	1.7487	M05	6879	17.7642	3.60441	11.0331	2.04214
2	M06	DCT	M06	3127	4.82891	0.858439	1.69405	-0.310486	M06	3885	4.04118	0.884829	2.41511	-0.43662	M06	2815	2.94849	0.598257	3.78261	-0.70013
2	M07	PPP3CB	M07	5116	17.3573	3.08562	10.8343	1.98572	M07	4527	11.0007	2.40864	4.54441	0.821569	M07	4922	12.6168	2.55999	5.8857	1.08939
2	M08	TAFA5	M08	3453	21.8071	3.87667	15.2841	2.80129	M08	2262	24.5358	5.37219	18.0795	3.26853	M08	2918	20.3564	4.13037	13.6253	2.52193
2	M09	TAFA5	M09	2911	4.9124	0.873281	1.61056	-0.295184	M09	1811	2.81612	0.616598	3.64017	-0.658094	M09	2191	4.24464	0.86125	2.48646	-0.460223
2	M10	ALG10	M10	2650	7.16981	1.27458	0.64685	0.118555	M10	2627	8.03198	1.75863	1.57569	0.284864	M10	3022	7.04831	1.43012	0.31721	0.058713
2	M11	TM7SF3	M11	6793	17.0764	3.03569	10.5534	1.93424	M11	7304	11.0487	2.41915	4.59241	0.830246	M11	6513	16.1984	3.2867	9.4673	1.75232
	m12	nt3	M12	2445	5.48057	0.974285	1.04239	-0.19105	M12	3811	5.32669	1.1663	1.1296	-0.204217	M12	2927	5.02221	1.01902	1.70889	-0.316301
2	M13	SULT1E1	M13	3391	6.13388	1.09042	0.38908	-0.0713108	M13	3844	4.08429	0.894268	2.372	-0.428826	M13	2947	6.95623	1.41144	0.22513	0.0416697
2	M14	IFNGR1	M14	5248	20.3697	3.62114	13.8467	2.53784	M14	6122	13.6067	2.97923	7.15041	1.2927	M14	5748	18.6152	3.77708	11.8841	2.19965
2	M15	ADAM30	M15	1258	2.38474	0.423937	4.13822	-0.758455	M15	1522	0.985545	0.215788	5.47074	-0.989038	M15	1662	2.22623	0.451708	4.50487	-0.833814
2	M16	ANKFY1	M16	6295	12.5179	2.22532	5.99494	1.09876	M16	5411	8.15006	1.78448	1.69377	0.306211	M16	4559	12.0421	2.44338	5.311	0.983022
2	M17	GZMA	M17	4476	16.7337	2.97476	10.2107	1.87143	M17	3872	9.65909	2.11489	3.2028	0.579024	M17	3764	12.5399	2.54438	5.8088	1.07516
2	M18	PDIP	M18	3798	3.15956	0.561678	3.3634	-0.616446	M18	3672	1.41612	0.310064	5.04017	-0.911195	M18	2562	3.47385	0.704854	3.25725	-0.60289
2	M19	FN1	M19	2892	1.97095	0.350377	4.55201	-0.834295	M19	3981	1.18061	0.258498	5.27568	-0.953773	M19	3454	1.88188	0.381839	4.84922	-0.897551
2	M20	PAFAH2	M20	2225	24.5843	4.37037	18.0613	3.31029	M20	2661	10.9357	2.39441	4.47941	0.809818	M20	2483	17.2775	3.50565	10.5464	1.95205
2	M21	MAP7	M21	1518	13.1752	2.34217	6.65224	1.21923	M21	1118	5.09839	1.11631	1.3579	-0.24549	M21	1181	7.19729	1.46035	0.46619	0.0862879
2	M22	IFNAR2	M22	4503	13.5909	2.41607	7.06794	1.29542	M22	4794	6.07009	1.32907	0.3862	-0.0698198	M22	4024	10.0398	2.0371	3.3087	0.612413
2	N03	EPO	N03	4840	23.595	4.1945	17.072	3.12897	N03	5459	24.5649	5.37856	18.1086	3.2738	N03	3735	19.4913	3.95484	12.7602	2.36181
2	N04	TFB2M	N04	4958	6.49455	1.15454	0.02841	-0.005207	N04	4193	5.41378	1.18536	1.04251	-0.188472	N04	4227	4.87343	0.988833	1.85767	-0.343839
2	N05	HDGF2	N05	4100	14.878	2.64487	8.35504	1.53132	N05	3864	10.6366	2.32892	4.18031	0.755744	N05	3119	10.0032	2.02968	3.2721	0.605639
2	N06	PGD	N06	1958	6.28192	1.11674	0.24104	-0.0441779	N06	1787	6.49133	1.4213	0.03504	0.00633476	N06	2150	5.16279	1.04754	1.56831	-0.290281
2	N07	LIPG	N07	8139	18.1841	3.2326	11.6611	2.13726	N07	6960	14.8563	3.25283	8.40001	1.51861	N07	7224	12.8045	2.59807	6.0734	1.12414
2	N08	PPP3CB	N08	7235	20.4838	3.64142	13.9608	2.55875	N08	6744	13.5824	2.97391	7.12611	1.28831	N08	6432	14.0547	2.85174	7.3236	1.35554
2	N09	EPO	N09	1034	1.83752	0.326657	4.68544	-0.85875	N09	848	0.589623	0.1291	5.86667	-1.06062	N09	761	5.78187	1.17316	0.94923	-0.175695
2	N10	FN1	N10	3871	7.38827	1.31342	0.86531	0.158594	N10	3670	5.77657	1.2648	0.67972	-0.122884	N10	4336	5.46587	1.10904	1.26523	-0.234184
2	N11	PEO1	N11	3444	10.5401	1.87372	4.01714	0.736264	N11	3982	11.9538	2.61732	5.49751	0.993876	N11	3482	12.4354	2.52318	5.7043	1.05582
	n12	nt3	N12	3284	4.5676	0.811986	1.95536	-0.358379	N12	3932	4.52696	0.991192	1.92933	-0.348797	N12	3818	4.79309	0.972532	1.93801	-0.35871
2	N13	KIAA1919	N13	5968	13.0362	2.31746	6.51324	1.19375	N13	4662	10.1673	2.22616	3.71101	0.670901	N13	5843	11.8432	2.40302	5.1121	0.946208
2	N14	RASGRF1	N14	5622	3.84205	0.683004	2.68091	-0.491359	N14	6503	3.19852	0.700326	3.25777	-0.588961	N14	6319	2.80108	0.568347	3.93002	-0.727414
2	N15	POLS	N15	5072	7.19637	1.2793	0.67341	0.123423	N15	5452	5.97946	1.30922	0.47683	-0.0862045	N15	5323	6.10558	1.23884	0.62552	-0.115779
2	N16	CAPN6	N16	3314	5.61255	0.997748	0.91041	-0.16686	N16	4058	5.07639	1.11149	1.3799	-0.249468	N16	2797	5.97068	1.21147	0.76042	-0.140747
2	N17	LIPG	N17	6755	8.49741	1.51059	1.97445	0.361878	N17	5595	8.31099	1.81972	1.8547	0.335305	N17	5944	8.5969	1.74434	1.8658	0.345344
2	N18	ACTN2	N18	3479	5.46134	0.970867	1.06162	-0.194574	N18	4021	4.60085	1.00737	1.85544	-0.335439	N18	2935	5.21295	1.05772	1.51815	-0.280997
2	N19	GUCY1B3	N19	2674	4.67464	0.831015	1.84832	-0.338761	N19	2365	4.60888	1.00913	1.84741	-0.333987	N19	3303	2.8459	0.577441	3.8852	-0.719119
2	N20	HDGF2	N20	4857	12.7033	2.25828	6.18034	1.13274	N20	5510	10.853	2.3763	4.39671	0.794867	N20	5989	9.76791	1.98194	3.03681	0.562089
2	N21	PEO1	N21	5210	6.21881	1.10552	0.30415	-0.0557448	N21	5359	7.4081	1.62203	0.95181	0.172075	N21	4770	7.40042	1.50157	0.66932	0.123886
2	N22	KIAA1049	N22	3238	24.4904	4.35368	17.9674	3.29308	N22	3584	22.6563	4.96067	16.2	2.92875	N22	2534	23.3228	4.73226	16.5917	3.07099
median				median	6.52296	1.15959	3.68656				6.45629		3.73742				6.7311		3.65049
				MADc			5.45612				9.55531		5.53138						5.40273
		ifnar1							ifnar1						ifnar1
		c12	4629	39.5118					C12	5224	51.0145				C12	5147	47.0177
		d12	6071	33.6518					D12	6381	40.8243				D12	5615	40.089
		e12	3889	50.9128					E12	5232	50.0191				E12	5769	41.0123
		f12	4678	37.4091					F12	6596	41.7071				F12	5706	36.6281
		mean IFNAR	4816.75	40.3714					mean	5858.25	45.8912				mean	5559.25	41.1868
		SD IFNAR	910.744	7.43389					SD IFNAR	733.031	5.36867				SD IFNAR	282.01	4.32114
		nt2							nt2						nt2
		g12	3968	10.0302					G12	3007	6.11906				G12	3583	6.14011
		h12	3191	5.48417					H12	2835	6.84303				H12	4637	6.10308
		i12	3534	5.7725					I12	2952	4.30217				I12	3600	3.08333
		j12	3154	4.05834					J12	2748	3.78457				J12	3494	5.29479
		mean nt2	3461.75	6.3363					mean nt2	2885.5	5.26221				mean nt2	3828.5	5.15533
		SD nt2	378.385	2.5741					SD nt2	116.392	1.45353				SD nt2	541.001	1.43535
		nt3							nt3						nt3
		K12	3831	6.49961					K12	3577	3.13112				K12	3492	5.87056
		L12	3487	5.44881					L12	5099	4.92253				L12	4979	6.38682
		M12	2445	5.48057					M12	3811	5.32669				M12	2927	5.02221
		N12	3284	4.5676					N12	3932	4.52696				N12	3818	4.79309
		mean nt3	3261.75	5.49915					mean nt3	4104.75	4.47682				mean nt3	3804	5.51817
		SD nt3	589.451	0.789849					SD nt3	679.015	0.9547				SD nt3	865.504	0.741721
		mean nt2,3			5.62522				mean nt2,3			4.56719			mean nt2,3			4.92847
		SD nt2,3			1.93364				SD nt2,3			1.53534			SD nt2,3			1.55211
		2xmeanNEG			11.2504				2xmeanNEG			9.13437			2xmeanNEG			9.85693
		Z scores							Z scores						Z scores
		3posSD			22.3017				3posSD			16.106			3posSD			12.9634
		3negSD			5.80092				3negSD			4.60602			3negSD			4.65632
		sumSD			28.1026				sumSD			20.712			sumSD			17.6197
		mean diff			34.7462				diff mean			41.3241			mean diff			36.2583
		sum over mean			0.808797				sum over diff			0.50121			sum over mean			0.48595
		1 minus			0.191203				1 minus			0.49879			1 minus			0.51405

## Sheet: plate 3
CP Plate	CP Well	Gene Symbol	3a well	3a cell ct	3a %inf	fold rescue	abs dev	robust Z	3b well	3b cell ct	3b %inf	fold rescue	abs dev	robust Z	3c well	3c cell ct	3c %inf	fold rescue	abs dev	robust Z
3	C03	TTC5	C03	6377	11.024	1.46265	0.00825	0.00140927	C03	5521	10.5778	1.33829	0.4417	-0.0614056	C03	3652	10.1588	1.40561	0.122	-0.0171112
3	C04	FLJ25168	C04	3691	4.1994	0.55717	6.81635	-1.16437	C04	3437	4.50975	0.570566	6.50975	-0.904992	C04	2818	2.73243	0.37807	7.54837	-1.0587
		ifnar1	C05	6614	40.127	5.32399	29.1113	4.9728	C05	5574	48.9056	6.18746	37.8861	5.26697	C05	5467	48.3812	6.69421	38.1004	5.34379
3	D03	SSX2IP	D03	3330	7.38739	0.980148	3.62836	-0.619799	D03	3059	6.27656	0.7941	4.74294	-0.659369	D03	2223	5.48808	0.759352	4.79272	-0.672206
3	D04	TTC5	D04	6900	13.8261	1.83443	2.81035	0.480066	D04	5906	18.1172	2.29216	7.0977	0.98673	D04	5889	21.3788	2.95806	11.098	1.55656
		ifnar1	D05	3963	61.5443	8.16561	50.5285	8.63132	D05	5878	45.1174	5.70818	34.0979	4.74033	D05	4319	52.6974	7.29142	42.4166	5.94917
3	E03	KIAA1944	E03	2807	6.73317	0.893347	4.28258	-0.731553	E03	4004	3.5964	0.455011	7.4231	-1.03197	E03	3248	7.91256	1.09481	2.36824	-0.332159
3	E04	FLJ45235	E04	2931	38.1099	5.05637	27.0942	4.62824	E04	3659	33.3424	4.21843	22.3229	3.10335	E04	2829	36.2672	5.01807	25.9864	3.64474
		ifnar1	E05	4276	55.7063	7.39103	44.6906	7.63407	E05	6147	45.1602	5.71359	34.1407	4.74628	E05	5184	48.071	6.65129	37.7902	5.30029
3	F03	SSX2IP	F03	986	1.41988	0.188388	9.59587	-1.63917	F03	2225	5.1236	0.648229	5.8959	-0.819654	F03	1585	3.91167	0.541234	6.36913	-0.893306
3	F04	TTC5	F04	2421	11.3176	1.5016	0.30185	0.0515622	F04	2416	17.7566	2.24654	6.7371	0.936599	F04	1646	19.5018	2.69835	9.221	1.2933
		ifnar1	F05	4876	51.9073	6.88698	40.8915	6.98512	F05	4398	45.5434	5.76208	34.5239	4.79955	F05	4949	48.0501	6.6484	37.7693	5.29736
3	G03	FLJ45235	G03	1106	11.4828	1.52352	0.46705	0.0797818	G03	1799	12.5625	1.58939	1.543	0.214509	G03	1406	6.47226	0.895527	3.80854	-0.534169
3	G04	FLJ25168	G04	844	21.8009	2.89251	10.7851	1.84233	G04	1134	20.194	2.55491	9.1745	1.27545	G04	1342	20.8644	2.88688	10.5836	1.48441
		nt2	G05	3325	11.0075	1.46046	0.00825	-0.00140927	G05	3237	11.4612	1.45005	0.4417	0.0614056	G05	3825	9.35948	1.29501	0.92132	-0.12922
3	H03	OTOP1	H03	4414	11.9393	1.58409	0.92355	0.157761	H03	4529	9.22941	1.16769	1.79009	-0.24886	H03	4608	11.046	1.52837	0.7652	0.107324
3	H04	FLJ25168	H04	7619	21.2233	2.81588	10.2075	1.74366	H04	8118	21.9635	2.77879	10.944	1.52145	H04	7783	18.8873	2.61332	8.6065	1.20711
		nt2	H05	3208	9.13342	1.21181	1.88233	-0.321541	H05	3575	6.04196	0.764419	4.97754	-0.691983	H05	3279	8.56969	1.18574	1.71111	-0.239993
3	I03	KIAA1944	I03	918	4.24837	0.563668	6.76738	-1.15601	I03	1842	5.59175	0.707459	5.42775	-0.754572	I03	1140	3.15789	0.436938	7.12291	-0.999028
3	I04	SSX2IP	I04	7411	19.1337	2.53863	8.11795	1.38671	I04	8086	17.9199	2.2672	6.9004	0.959301	I04	6747	19.1493	2.64957	8.8685	1.24386
		nt2	I05	2429	5.68135	0.753793	5.3344	-0.911225	I05	3413	7.20774	0.911911	3.81176	-0.529915	I05	4047	10.4028	1.43937	0.122	0.0171112
3	J03	OTOP1	J03	2260	5.53097	0.733841	5.48478	-0.936913	J03	3558	5.28387	0.668506	5.73563	-0.797373	J03	2285	5.16411	0.714527	5.11669	-0.717644
3	J04	OTOP1	J04	4209	8.17296	1.08438	2.84279	-0.485607	J04	4600	7.06522	0.89388	3.95428	-0.549728	J04	4320	6.78241	0.938441	3.49839	-0.490669
		nt2	J05	2525	9.26733	1.22958	1.74842	-0.298666	J05	3206	8.92077	1.12864	2.09873	-0.291768	J05	2809	6.55037	0.906335	3.73043	-0.523214
3	K03	FLJ25168	K03	7472	11.2152	1.48802	0.19945	0.0340702	K03	7716	16.4075	2.07585	5.388	0.749045	K03	6705	15.123	2.09248	4.8422	0.679146
3	K04	SSX2IP	K04	4464	8.89337	1.17996	2.12238	-0.362546	K04	4072	15.275	1.93257	4.2555	0.591604	K04	3079	11.9844	1.65821	1.7036	0.238939
		nt3	K05	2979	4.7667	0.632439	6.24905	-1.06747	K05	3040	8.71711	1.10287	2.30239	-0.320081	K05	2993	8.05212	1.11412	2.22868	-0.312585
3	L03	KIAA1944	L03	4046	23.7766	3.15464	12.7608	2.17982	L03	4617	22.6554	2.86632	11.6359	1.61764	L03	4488	21.123	2.92266	10.8422	1.52068
3	L04	KIAA1944	L04	5424	8.86799	1.17659	2.14776	-0.366882	L04	6207	8.55486	1.08235	2.46464	-0.342637	L04	4435	9.13191	1.26353	1.14889	-0.161138
		nt3	L05	2201	9.31395	1.23576	1.7018	-0.290702	L05	4578	6.57492	0.831848	4.44458	-0.61789	L05	3556	5.28684	0.731508	4.99396	-0.700431
3	M03	FLJ45235	M03	4269	17.428	2.31232	6.41225	1.09534	M03	5565	13.1177	1.65963	2.0982	0.291694	M03	3739	14.3621	1.9872	4.0813	0.572425
3	M04	FLJ45235	M04	6408	7.74032	1.02697	3.27543	-0.559511	M04	6664	7.77311	0.983441	3.24639	-0.451317	M04	5512	6.25907	0.86603	4.02173	-0.56407
		nt3	M05	4260	7.79343	1.03402	3.22232	-0.550439	M05	4333	8.86222	1.12123	2.15728	-0.299907	M05	3593	6.20651	0.858757	4.07429	-0.571442
3	N03	TTC5	N03	3403	20.335	2.69802	9.31925	1.59192	N03	5796	14.372	1.81832	3.3525	0.466068	N03	3163	12.8991	1.78477	2.6183	0.367231
3	N04	OTOP1	N04	1232	13.7987	1.83079	2.78295	0.475385	N04	1603	14.7848	1.87055	3.7653	0.523456	N04	1289	15.5159	2.14684	5.2351	0.734252
		nt3	N05	2877	7.40355	0.982292	3.6122	-0.617038	N05	4308	10.4921	1.32744	0.5274	-0.0733197	N05	3349	7.49477	1.03701	2.78603	-0.390756
				median	11.0158	1.46155	3.95547			median	11.0195	1.39417	4.86024			median	10.2808	1.42249	4.81746
						MADc	5.8541					MADc	7.19316					MADc	7.12984
		ifnar1							ifnar1						ifnar1
	ifnar1	C05	6614	40.127				C05	5574	48.9056				C05	5467	48.3812
	ifnar1	D05	3963	61.5443				D05	5878	45.1174				D05	4319	52.6974
	ifnar1	E05	4276	55.7063				E05	6147	45.1602				E05	5184	48.071
	ifnar1	F05	4876	51.9073				F05	4398	45.5434				F05	4949	48.0501
	mean IFNAR		4932.25	52.3212				mean	5499.25	46.1816				mean	4979.75	49.2999
	SD IFNAR		1183.44	9.04423				SD IFNAR	770.578	1.82604				SD IFNAR	488.763	2.27004
	nt2							nt2						nt2
	nt2	G05	3325	11.0075				G05	3237	11.4612				G05	3825	9.35948
	nt2	H05	3208	9.13342				H05	3575	6.04196				H05	3279	8.56969
	nt2	I05	2429	5.68135				I05	3413	7.20774				I05	4047	10.4028
	nt2	J05	2525	9.26733				J05	3206	8.92077				J05	2809	6.55037
	mean nt2		2871.75	8.7724				mean nt2	3357.75	8.40792				mean nt2	3490	8.72058
	SD nt2		459.987	2.23051				SD nt2	171.132	2.35398				SD nt2	557.003	1.62999
	nt3							nt3						nt3
	nt3	K05	2979	4.7667				K05	3040	8.71711				K05	2993	8.05212
	nt3	L05	2201	9.31395				L05	4578	6.57492				L05	3556	5.28684
	nt3	M05	4260	7.79343				M05	4333	8.86222				M05	3593	6.20651
	nt3	N05	2877	7.40355				N05	4308	10.4921				N05	3349	7.49477
	mean nt3		3079.25	7.31941				mean nt3	4064.75	8.66159				mean nt3	3372.75	6.76006
	SD nt3		859.544	1.89088				SD nt3	693.942	1.6071				SD nt3	274.994	1.2498
	mean nt2,3			7.53701				mean nt2,3			7.90399			mean nt2,3			7.22732
	SD nt2,3			2.61685				SD nt2,3			2.55474			SD nt2,3			2.49464
	2xmeanNEG			15.074				2xmeanNEG			15.808			2xmeanNEG			14.4546
	Z scores							Z scores						Z scores
	3posSD			27.1327				3posSD			5.47812			3posSD			6.81011
	3negSD			7.85055				3negSD			7.66421			3negSD			7.48393
	sumSD			34.9832				sumSD			13.1423			sumSD			14.294
	mean diff			44.7842				diff mean			38.2777			mean diff			42.0726
	sum over mean			0.781151				sum over diff			0.343342			sum over mean			0.339747
	1 minus			0.218849				1 minus			0.656658			1 minus			0.660253

## Sheet: posON2plt
CP Well	Gene Symbol	a well	a cell ct	a %inf	fold rescue	abs dev	robust Z	b well	b cell ct	b %inf	fold rescue	abs dev	robust Z	c well	c cell ct	c %inf	fold rescue	abs dev	robust Z
J16	ACSL6	J16	6520	8.09816	1.16813	0.87497	0.154278	J16	6811	9.89576	2.12805	4.46434	0.949439	J16	5464	11.713	2.21516	5.62595	1.06556
F08	ACTN2	F08	7890	17.161	3.05072	10.638	1.94975	F08	8315	20.5893	4.50809	14.133	2.55506	F08	7510	15.0999	3.06381	8.3688	1.549
I18	ACTN2	I18	2363	37.7486	6.7106	31.2256	5.72305	I18	3549	32.0935	7.02697	25.6372	4.63487	I18	3564	29.2649	5.93793	22.5338	4.17082
D11	ADAM30	D11	5000	11.72	2.08347	5.19704	0.952516	D11	5087	11.5982	2.53946	5.14191	0.929589	D11	5102	13.4457	2.72817	6.7146	1.24282
I09	ADAM30	I09	2916	11.8313	2.10326	5.30834	0.972915	I09	3197	6.88145	1.50672	0.42516	0.0768633	I09	2757	9.358	1.89877	2.6269	0.486218
H22	AKAP8L	H22	3563	18.9166	2.72866	11.6934	2.06182	H22	2906	13.1108	2.81943	7.67938	1.63319	H22	3230	14.613	2.76361	8.52595	1.61482
I17	AKAP8L	I17	4359	15.554	2.24361	8.33081	1.46892	I17	5268	13.5915	2.9228	8.16009	1.73542	I17	3632	14.1795	2.68162	8.09246	1.53272
D09	ALG10	D09	7105	5.86911	1.04336	0.65385	-0.119838	D09	7118	8.64007	1.89177	2.18378	0.394798	D09	6339	10.2224	2.07415	3.4913	0.646211
G13	ALG10	G13	7014	10.0798	1.79189	3.55684	0.6519	G13	6094	9.5832	2.09827	3.12691	0.565304	G13	6160	7.87338	1.59753	1.14228	0.211427
J22	ALG10	J22	6377	12.3569	2.1967	5.83394	1.06925	J22	7540	7.85146	1.7191	1.39517	0.252228	J22	6279	12.8205	2.60132	6.0894	1.1271
C09	ANKFY1	C09	5972	6.32954	1.12521	0.19342	-0.0354501	C09	5801	12.0841	2.64585	5.62781	1.01743	C09	5081	12.2417	2.48388	5.5106	1.01997
M16	ANKFY1	M16	6295	12.5179	2.22532	5.99494	1.09876	M16	5411	8.15006	1.78448	1.69377	0.306211	M16	4559	12.0421	2.44338	5.311	0.983022
I15	ASCL1	I15	3613	20.9244	3.01828	13.7012	2.41584	I15	4347	13.7336	2.95336	8.30218	1.76564	I15	3319	20.7894	3.93168	14.7024	2.78464
L06	ASCL1	L06	2914	13.8984	2.0048	6.67521	1.177	L06	3581	12.6501	2.72036	7.21869	1.53521	L06	3647	15.4373	2.9195	9.35026	1.77094
E07	BCHE	E07	5302	5.69596	1.01258	0.827	-0.151573	E07	5966	8.39759	1.83868	1.9413	0.350961	E07	4278	8.39177	1.70271	1.66067	0.307376
H06	BCHE	H06	5388	8.70453	1.54741	2.18157	0.399839	H06	4863	10.8781	2.38179	4.42181	0.799404	H06	3866	12.4677	2.52973	5.7366	1.0618
L09	BCHE	L09	7459	11.5431	2.05203	5.02014	0.920094	L09	6943	5.2859	1.15736	1.17039	-0.211591	L09	5808	8.55716	1.73627	1.82606	0.337989
I06	C14ORF100	I06	5960	10.6711	1.89701	4.14814	0.760273	I06	6346	11.1251	2.43588	4.66881	0.844059	I06	5186	12.7651	2.59008	6.034	1.11684
H13	C1ORF22	H13	4231	8.05956	1.43275	1.5366	0.281629	H13	2878	11.4315	2.50296	4.97521	0.899452	H13	3082	8.01428	1.62612	1.28318	0.237506
E06	CAPN6	E06	4151	19.682	3.49889	13.159	2.4118	E06	3457	22.1869	4.85789	15.7306	2.84388	E06	3744	18.3761	3.72856	11.645	2.15539
K20	CCL26	K20	4808	14.8502	2.63993	8.32724	1.52622	K20	3902	10.5074	2.30063	4.05111	0.732387	K20	3159	12.2191	2.47929	5.488	1.01578
D03	CCRL1	D03	6180	31.6505	4.56548	24.4273	4.30711	D03	6890	19.1437	4.11678	13.7123	2.91621	D03	5764	35.7217	6.75568	29.6347	5.61282
H11	CDX2	H11	1675	11.5821	1.67068	4.35891	0.768578	H11	1725	10.2029	2.19409	4.77149	1.01476	H11	1811	12.2584	2.3183	6.17136	1.16886
K10	CDX2	K10	3292	10.3584	1.49417	3.13521	0.552811	K10	3799	15.8989	3.419	10.4675	2.22614	K10	2970	18.0471	3.41306	11.9601	2.26524
C16	CSEN	C16	1978	17.4924	2.52322	10.2692	1.8107	C16	2082	6.91643	1.48735	1.48502	0.31582	C16	1709	15.038	2.84398	8.95096	1.69532
E03	DCT	E03	2361	11.6053	2.06308	5.08234	0.931494	E03	2267	8.42523	1.84473	1.96894	0.355958	E03	3345	7.02541	1.42548	0.29431	0.0544744
F07	DCT	F07	3046	15.1018	2.68466	8.57884	1.57233	F07	6118	15.8712	3.47505	9.41491	1.70209	F07	5132	10.5807	2.14685	3.8496	0.712529
G20	DCT	G20	5650	18.4779	3.28483	11.9549	2.19111	G20	5990	12.7212	2.78535	6.26491	1.13261	G20	6113	9.83151	1.99484	3.10041	0.57386
C04	DPP4	C04	4131	7.33479	1.05802	0.1116	0.0196777	C04	3125	10.272	2.20895	4.84059	1.02945	C04	3961	10.8558	2.05305	4.76876	0.903206
E04	DPP4	E04	7900	14.5316	2.09614	7.30841	1.28864	E04	5133	11.9813	2.57653	6.54988	1.39297	E04	4895	14.0552	2.65811	7.96815	1.50917
G13	DPP4	G13	5227	9.54659	1.37706	2.3234	0.40967	G13	5750	9.93043	2.1355	4.49901	0.956813	G13	4702	10.7826	2.0392	4.69556	0.889341
N03	EPO	N03	4840	23.595	4.1945	17.072	3.12897	N03	5459	24.5649	5.37856	18.1086	3.2738	N03	3735	19.4913	3.95484	12.7602	2.36181
F04	FANCD2	F04	2095	21.8616	3.88635	15.3386	2.81127	F04	3416	16.774	3.67272	10.3177	1.8653	F04	2596	16.7565	3.39994	10.0254	1.85562
I07	FANCD2	I07	2309	18.8393	3.34908	12.3163	2.25735	I07	3521	17.495	3.83059	11.0387	1.99565	I07	2295	17.6035	3.5718	10.8724	2.01239
G04	FLJ25168	G04	844	21.8009	2.89251	10.7851	1.84233	G04	1134	20.194	2.55491	9.1745	1.27545	G04	1342	20.8644	2.88688	10.5836	1.48441
H04	FLJ25168	H04	7619	21.2233	2.81588	10.2075	1.74366	H04	8118	21.9635	2.77879	10.944	1.52145	H04	7783	18.8873	2.61332	8.6065	1.20711
K03	FLJ25168	K03	7472	11.2152	1.48802	0.19945	0.0340702	K03	7716	16.4075	2.07585	5.388	0.749045	K03	6705	15.123	2.09248	4.8422	0.679146
E04	FLJ45235	E04	2931	38.1099	5.05637	27.0942	4.62824	E04	3659	33.3424	4.21843	22.3229	3.10335	E04	2829	36.2672	5.01807	25.9864	3.64474
G03	FLJ45235	G03	1106	11.4828	1.52352	0.46705	0.0797818	G03	1799	12.5625	1.58939	1.543	0.214509	G03	1406	6.47226	0.895527	3.80854	-0.534169
M03	FLJ45235	M03	4269	17.428	2.31232	6.41225	1.09534	M03	5565	13.1177	1.65963	2.0982	0.291694	M03	3739	14.3621	1.9872	4.0813	0.572425
K03	FN1	K03	2717	10.0478	1.78621	3.52484	0.646035	K03	1938	10.4231	2.28217	3.96681	0.717146	K03	2052	8.577	1.7403	1.8459	0.341661
K16	FN1	K16	6945	16.8611	2.99741	10.3381	1.89478	K16	5851	12.8525	2.8141	6.39621	1.15635	K16	6783	14.9491	3.03322	8.218	1.52108
M04	FOXI1	M04	3604	19.6726	2.83771	12.4494	2.19512	M04	2639	20.917	4.49812	15.4856	3.29334	M04	1931	15.8985	3.00672	9.81146	1.8583
C05	GCKR	C05	1833	25.6956	3.70651	18.4724	3.25712	C05	2716	18.2253	3.91928	12.7939	2.7209	C05	2880	25.6944	4.85932	19.6074	3.71365
D13	GCM1	D13	2961	24.4512	3.52701	17.228	3.0377	D13	2971	11.7469	2.52613	6.31549	1.34312	D13	3626	16.7402	3.1659	10.6532	2.01772
K21	GCM1	K21	5666	10.9425	1.57842	3.71931	0.655801	K21	5969	10.5378	2.26611	5.10639	1.08598	K21	5517	18.9596	3.58563	12.8726	2.43807
L17	GCM1	L17	3428	13.2439	1.91039	6.02071	1.06159	L17	5183	14.3353	3.08275	8.90389	1.8936	L17	4421	19.1133	3.6147	13.0263	2.46718
F05	GPR43	F05	5862	24.9744	3.60248	17.7512	3.12995	F05	5788	19.5059	4.19467	14.0745	2.99324	F05	4543	29.4739	5.57409	23.3869	4.42949
J03	GUCY1B3	J03	4045	15.6984	2.79072	9.17544	1.68168	J03	5965	11.031	2.41527	4.57471	0.827047	J03	5016	12.9386	2.62528	6.2075	1.14896
E10	GZMA	E10	4471	25.4529	4.52478	18.9299	3.46949	E10	5100	25.9804	5.68849	19.5241	3.5297	E10	4243	22.9319	4.65295	16.2008	2.99863
G09	GZMA	G09	3360	7.08333	1.25921	0.56037	0.102705	G09	4361	9.69961	2.12376	3.24332	0.586349	G09	3106	8.59627	1.74421	1.86517	0.345228
M17	GZMA	M17	4476	16.7337	2.97476	10.2107	1.87143	M17	3872	9.65909	2.11489	3.2028	0.579024	M17	3764	12.5399	2.54438	5.8088	1.07516
N05	HDGF2	N05	4100	14.878	2.64487	8.35504	1.53132	N05	3864	10.6366	2.32892	4.18031	0.755744	N05	3119	10.0032	2.02968	3.2721	0.605639
N20	HDGF2	N20	4857	12.7033	2.25828	6.18034	1.13274	N20	5510	10.853	2.3763	4.39671	0.794867	N20	5989	9.76791	1.98194	3.03681	0.562089
L21	HEY2	L21	7256	7.53859	1.08742	0.3154	0.0556124	L21	6776	10.67	2.29454	5.23859	1.1141	L21	5701	14.8044	2.7998	8.71735	1.65107
G11	HRH4	G11	5816	15.4058	2.22224	8.18261	1.44279	G11	6017	10.3872	2.23373	4.95579	1.05395	G11	5136	18.0685	3.41711	11.9815	2.2693
H06	HSFY1	H06	2348	10.5622	1.52356	3.33901	0.588746	H06	2806	11.3685	2.44475	5.93708	1.26265	H06	3446	13.5519	2.56293	7.46486	1.41385
F21	HSPCA	F21	8161	13.7116	1.97785	6.48841	1.14406	F21	7797	11.1581	2.39951	5.72668	1.2179	F21	8348	19.8131	3.74705	13.7261	2.59972
N05	HSPCA	N05	4347	19.9218	2.87365	12.6986	2.23906	N05	2689	19.4124	4.17456	13.981	2.97336	N05	4944	14.7047	2.78095	8.61766	1.63219
I09	HSPCB	I09	3481	17.179	2.47801	9.95581	1.75544	I09	3955	11.0999	2.38699	5.66849	1.20553	I09	3487	16.7479	3.16736	10.6609	2.01917
L04	HSPCB	L04	6868	25.6698	3.70278	18.4466	3.25257	L04	7232	29.411	6.32472	23.9796	5.09978	L04	7258	25.3376	4.79184	19.2506	3.64607
c12	ifnar1	C12	4629	39.5118	7.02404	32.9888	6.04621	C12	5224	51.0145	11.1698	44.5582	8.05553	C12	5147	47.0177	9.54003	40.2866	7.45672
d12	ifnar1	D12	6071	33.6518	5.98231	27.1288	4.97219	D12	6381	40.8243	8.93861	34.368	6.21328	D12	5615	40.089	8.13417	33.3579	6.17427
D18	IFNAR1	D18	5023	23.3128	4.14434	16.7898	3.07725	D18	5412	19.4568	4.26013	13.0005	2.35032	D18	4806	19.226	3.90101	12.4949	2.3127
E11	IFNAR1	E11	5253	41.2526	7.33351	34.7296	6.36527	E11	4669	48.1902	10.5514	41.7339	7.54493	E11	5007	39.9041	8.09666	33.173	6.14005
e12	ifnar1	E12	3889	50.9128	9.05081	44.3898	8.13579	E12	5232	50.0191	10.9518	43.5628	7.87557	E12	5769	41.0123	8.32151	34.2812	6.34517
f12	ifnar1	F12	4678	37.4091	6.65025	30.8861	5.66083	F12	6596	41.7071	9.1319	35.2508	6.37288	F12	5706	36.6281	7.43195	29.897	5.53369
I13	IFNAR1	I13	3028	33.7517	6.00007	27.2287	4.9905	I13	2385	30.566	6.69252	24.1097	4.35871	I13	2805	37.861	7.68211	31.1299	5.76189
J13	IFNAR1	J13	3327	19.4469	3.45709	12.9239	2.36871	J13	3063	15.2465	3.33827	8.79021	1.58915	J13	2274	21.3281	4.32753	14.597	2.70178
	IFNAR1	C12	3774	51.1129	7.37287	43.8897	7.73878	C12	4688	51.8985	11.1606	46.4671	9.88223	C12	5503	48.3191	9.13809	42.2321	7.99878
	IFNAR1	D12	4573	46.3372	6.68399	39.114	6.89672	D12	4863	46.6584	10.0337	41.227	8.76781	D12	4940	44.7166	8.45679	38.6296	7.31647
	IFNAR1	E12	4946	54.4683	7.85687	47.2451	8.33042	E12	5441	49.5313	10.6515	44.0999	9.37879	E12	5195	49.2204	9.30855	43.1334	8.16949
	IFNAR1	F12	5766	47.2425	6.81458	40.0193	7.05634	F12	5554	44.9226	9.66043	39.4912	8.39865	F12	5827	41.7539	7.89648	35.6669	6.75533
	ifnar1	C05	6614	40.127	5.32399	29.1113	4.9728	C05	5574	48.9056	6.18746	37.8861	5.26697	C05	5467	48.3812	6.69421	38.1004	5.34379
	ifnar1	D05	3963	61.5443	8.16561	50.5285	8.63132	D05	5878	45.1174	5.70818	34.0979	4.74033	D05	4319	52.6974	7.29142	42.4166	5.94917
	ifnar1	E05	4276	55.7063	7.39103	44.6906	7.63407	E05	6147	45.1602	5.71359	34.1407	4.74628	E05	5184	48.071	6.65129	37.7902	5.30029
	ifnar1	F05	4876	51.9073	6.88698	40.8915	6.98512	F05	4398	45.5434	5.76208	34.5239	4.79955	F05	4949	48.0501	6.6484	37.7693	5.29736
D07	IFNAR2	D07	2764	29.233	5.19677	22.71	4.16231	D07	5130	33.5478	7.3454	27.0915	4.89778	D07	4243	25.5951	5.19332	18.864	3.49157
J06	IFNAR2	J06	2233	21.9436	3.90093	15.4206	2.8263	J06	2310	17.7922	3.89566	11.3359	2.04938	J06	1794	19.8997	4.03771	13.1686	2.4374
L11	IFNAR2	L11	7059	28.9418	5.14501	22.4188	4.10894	L11	6002	24.0087	5.25678	17.5524	3.17324	L11	5347	28.8386	5.85143	22.1075	4.09192
M22	IFNAR2	M22	4503	13.5909	2.41607	7.06794	1.29542	M22	4794	6.07009	1.32907	0.3862	-0.0698198	M22	4024	10.0398	2.0371	3.3087	0.612413
M05	IFNGR1	M05	7670	16.3103	2.8995	9.78734	1.79383	M05	6572	16.129	3.5315	9.67271	1.7487	M05	6879	17.7642	3.60441	11.0331	2.04214
M14	IFNGR1	M14	5248	20.3697	3.62114	13.8467	2.53784	M14	6122	13.6067	2.97923	7.15041	1.2927	M14	5748	18.6152	3.77708	11.8841	2.19965
J05	IQGAP2	J05	3459	14.7152	2.12262	7.49201	1.32102	J05	3067	13.9224	2.99396	8.49099	1.80579	J05	2260	14.9115	2.82006	8.82446	1.67136
C11	ISGF3G	C11	3986	13.5976	1.96141	6.37441	1.12396	C11	4535	12.2161	2.62703	6.78469	1.44291	C11	4343	16.5554	3.13095	10.4684	1.98271
M19	ISGF3G	M19	2712	23.1563	3.34022	15.9331	2.80938	M19	3159	21.874	4.70392	16.4426	3.49687	M19	2391	18.7369	3.54352	12.6499	2.39589
C04	ITGB1	C04	715	11.8881	2.11336	5.36514	0.983326	C04	1001	15.4845	3.39038	9.02821	1.63218	C04	746	14.8794	3.01907	8.1483	1.50818
H03	ITGB1	H03	3781	10.7115	1.90419	4.18854	0.767678	H03	2554	13.1167	2.87194	6.66041	1.20411	H03	2849	11.5479	2.3431	4.8168	0.89155
F11	JAK1	F11	3012	17.5631	2.53342	10.3399	1.82317	F11	1989	17.1946	3.69763	11.7632	2.5017	F11	2081	21.432	4.05321	15.345	2.90635
F14	JAK1	F14	4776	32.3911	4.67231	25.1679	4.43769	F14	3672	32.6253	7.01595	27.1939	5.78337	F14	4546	35.1518	6.6479	29.0648	5.50489
L09	JAK1	L09	2491	20.1927	2.91273	12.9695	2.28683	L09	2620	15.6489	3.36524	10.2175	2.17297	L09	2784	17.852	3.37616	11.765	2.22829
M09	JAK1	M09	5811	21.5109	3.10288	14.2877	2.51926	M09	3755	30.4927	6.55734	25.0613	5.32982	M09	2776	27.6297	5.22532	21.5427	4.08019
E09	KIAA1049	E09	1235	46.4777	8.26238	39.9547	7.32293	E09	1658	55.0663	12.0569	48.61	8.78804	E09	1677	51.1628	10.3811	44.4317	8.22394
N22	KIAA1049	N22	3238	24.4904	4.35368	17.9674	3.29308	N22	3584	22.6563	4.96067	16.2	2.92875	N22	2534	23.3228	4.73226	16.5917	3.07099
N13	KIAA1919	N13	5968	13.0362	2.31746	6.51324	1.19375	N13	4662	10.1673	2.22616	3.71101	0.670901	N13	5843	11.8432	2.40302	5.1121	0.946208
L03	KIAA1944	L03	4046	23.7766	3.15464	12.7608	2.17982	L03	4617	22.6554	2.86632	11.6359	1.61764	L03	4488	21.123	2.92266	10.8422	1.52068
F06	LIPG	F06	7044	21.82	3.87896	15.297	2.80365	F06	7707	21.2275	4.64783	14.7712	2.67044	F06	6663	21.747	4.41253	15.0159	2.77932
N07	LIPG	N07	8139	18.1841	3.2326	11.6611	2.13726	N07	6960	14.8563	3.25283	8.40001	1.51861	N07	7224	12.8045	2.59807	6.0734	1.12414
N17	LIPG	N17	6755	8.49741	1.51059	1.97445	0.361878	N17	5595	8.31099	1.81972	1.8547	0.335305	N17	5944	8.5969	1.74434	1.8658	0.345344
C16	LOC113444	C16	4828	16.2179	2.88307	9.69494	1.77689	C16	4958	25.7362	5.63502	19.2799	3.48555	C16	5852	21.89	4.44154	15.1589	2.80579
D15	LOC113444	D15	6479	13.2891	2.36241	6.76614	1.2401	D15	7213	16.6228	3.63961	10.1665	1.83797	D15	6989	16.6261	3.37348	9.895	1.83148
K18	LOC113444	K18	3689	12.7135	2.26009	6.19054	1.13461	K18	3997	7.88091	1.72555	1.42462	0.257552	K18	4852	8.09975	1.64346	1.36865	0.253326
E08	MAP2K4	E08	4032	15.997	2.30751	8.77381	1.54703	E08	3195	13.8028	2.96824	8.37139	1.78036	E08	4011	16.5295	3.12605	10.4425	1.97781
I21	MAP2K4	I21	5877	12.2171	1.76228	4.99391	0.880543	I21	5097	10.516	2.26143	5.08459	1.08135	I21	4966	12.8071	2.42207	6.72006	1.27278
D08	MAP7	D08	2736	6.65205	1.18254	0.12909	0.0236597	D08	3267	8.87665	1.94357	2.42036	0.437569	D08	3528	11.9331	2.42126	5.202	0.962847
C06	MCM7	C06	1815	18.5124	3.29096	11.9894	2.19743	C06	2201	31.0768	6.80436	24.6205	4.45106	C06	1886	21.421	4.34638	14.6899	2.71898
F19	MCM7	F19	1502	6.99068	1.24274	0.46772	0.085724	F19	1407	7.32054	1.60286	0.86425	0.156245	F19	1446	8.71369	1.76803	1.98259	0.366961
L19	MCM7	L19	3496	13.3581	2.37468	6.83514	1.25275	L19	3233	6.58831	1.44253	0.13202	0.0238675	L19	2458	10.1302	2.05545	3.3991	0.629145
C06	MLL5	C06	2491	8.71136	1.25659	1.48817	0.262399	C06	2181	7.15268	1.53816	1.72127	0.366064	C06	2044	13.6008	2.57218	7.51375	1.42311
C10	MLL5	C10	6218	26.0695	3.76044	18.8463	3.32305	C10	4366	25.8131	5.55101	20.3817	4.33461	C10	4897	29.3241	5.54576	23.2371	4.40111
E15	MLL5	E15	6488	22.1794	3.19931	14.9562	2.63713	E15	5379	18.6466	4.00988	13.2152	2.81049	E15	5442	13.6531	2.58207	7.56606	1.43302
H07	MYBL1	H07	4028	23.3863	3.3734	16.1631	2.84993	H07	5536	16.1308	3.46887	10.6994	2.27546	H07	5146	19.6658	3.71919	13.5788	2.57183
I20	MYST1	I20	1515	9.0429	1.60756	2.51994	0.461856	I20	1907	7.2365	1.58445	0.78021	0.141052	I20	1945	8.27763	1.67955	1.54653	0.28625
H08	NALP14	H08	1481	18.0284	2.60054	10.8052	1.90521	H08	1624	11.7611	2.52918	6.32969	1.34614	H08	1755	16.7521	3.16815	10.6651	2.01997
N03	NALP14	N03	1123	14.5147	2.0937	7.29151	1.28566	N03	1585	18.3596	3.94816	12.9282	2.74946	N03	1778	11.0236	2.08478	4.93656	0.934987
N07	NALP14	N07	4122	11.1111	1.60274	3.88791	0.68553	N07	3401	12.2023	2.62406	6.77088	1.43997	N07	2647	10.918	2.06481	4.83095	0.914986
D16	NCAM2	D16	4561	35.8913	5.1772	28.6681	5.05486	D16	3491	28.1581	6.05529	22.7267	4.83332	D16	4742	26.318	4.97725	20.231	3.83176
H15	NFATC2	H15	4766	20.7512	2.99329	13.528	2.3853	H15	4263	11.9634	2.57268	6.53199	1.38917	H15	4307	18.8995	3.57427	12.8125	2.42669
F15	OTC	F15	3589	10.7829	1.91688	4.25994	0.780764	F15	4898	11.0862	2.42736	4.62991	0.837026	F15	4644	8.52713	1.73018	1.79603	0.33243
K04	OTC	K04	3688	14.2082	2.5258	7.68524	1.40856	K04	2243	13.5087	2.95777	7.05241	1.27498	K04	3415	8.84334	1.79434	2.11224	0.390958
H03	OTOP1	H03	4414	11.9393	1.58409	0.92355	0.157761	H03	4529	9.22941	1.16769	1.79009	-0.24886	H03	4608	11.046	1.52837	0.7652	0.107324
N04	OTOP1	N04	1232	13.7987	1.83079	2.78295	0.475385	N04	1603	14.7848	1.87055	3.7653	0.523456	N04	1289	15.5159	2.14684	5.2351	0.734252
G21	OTUB1	G21	699	11.8741	2.11087	5.35114	0.98076	G21	664	8.43373	1.84659	1.97744	0.357495	G21	457	4.59519	0.932377	2.13591	-0.395339
L17	OTUB1	L17	4923	12.6346	2.24606	6.11164	1.12014	L17	5939	6.92036	1.51523	0.46407	0.0838977	L17	5412	8.6105	1.7471	1.8794	0.347861
D22	PAFAH2	D22	4296	27.4907	4.88704	20.9677	3.84298	D22	4381	25.5421	5.59252	19.0858	3.45046	D22	5713	23.9104	4.85149	17.1793	3.17975
M20	PAFAH2	M20	2225	24.5843	4.37037	18.0613	3.31029	M20	2661	10.9357	2.39441	4.47941	0.809818	M20	2483	17.2775	3.50565	10.5464	1.95205
G06	PAX5	G06	2555	17.456	2.51797	10.2328	1.80428	G06	3390	20.649	4.44049	15.2176	3.23635	G06	2653	19.6758	3.72108	13.5888	2.57372
J10	PCDHB14	J10	5928	9.73347	1.40402	2.51028	0.442621	J10	5328	13.1194	2.82128	7.68799	1.63502	J10	4805	10.9469	2.07027	4.85985	0.92046
N04	PCDHB14	N04	3918	13.4507	1.94022	6.22751	1.09806	N04	2675	27.6262	5.94091	22.1948	4.7202	N04	3928	12.9582	2.45065	6.87115	1.3014
D03	PDIP	D03	5109	15.5999	2.77321	9.07694	1.66363	D03	6915	13.3623	2.92572	6.90601	1.24851	D03	6347	13.66	2.77165	6.9289	1.28248
F14	PDIP	F14	3079	19.8766	3.53348	13.3536	2.44746	F14	1804	17.7384	3.88388	11.2821	2.03965	F14	3086	12.022	2.4393	5.2909	0.979302
K14	PDIP	K14	2020	19.4554	3.4586	12.9324	2.37026	K14	2689	14.206	3.11045	7.74971	1.40104	K14	2032	16.3878	3.32513	9.6567	1.78738
M04	PEO1	M04	4106	17.8763	3.17788	11.3533	2.08085	M04	4590	13.4641	2.94801	7.00781	1.26692	M04	4002	17.3913	3.52874	10.6602	1.97312
N11	PEO1	N11	3444	10.5401	1.87372	4.01714	0.736264	N11	3982	11.9538	2.61732	5.49751	0.993876	N11	3482	12.4354	2.52318	5.7043	1.05582
J14	PGD	J14	959	8.96767	1.59419	2.44471	0.448068	J14	1001	7.29271	1.59676	0.83642	0.151214	J14	811	9.61776	1.95147	2.88666	0.534297
C03	PLEKHA1	C03	7273	12.7733	1.84251	5.55011	0.978614	C03	7476	15.2622	3.28208	9.83079	2.09073	C03	6464	15.9808	3.02228	9.89376	1.87388
H19	PLEKHA1	H19	6589	11.5799	1.67036	4.35671	0.76819	H19	5977	11.4941	2.47176	6.06269	1.28936	H19	6429	12.257	2.31804	6.16995	1.16859
J09	PPARA	J09	3539	13.5914	2.41615	7.06844	1.29551	J09	3479	8.33573	1.82513	1.87944	0.339778	J09	3003	8.92441	1.81079	2.19331	0.405964
K09	PPARA	K09	5172	10.5182	1.86983	3.99524	0.73225	K09	4781	6.42125	1.40595	0.03504	-0.00633476	K09	5104	8.26803	1.67761	1.53693	0.284473
K10	PPARA	K10	5401	15.5712	2.7681	9.04824	1.65837	K10	5425	11.6866	2.55882	5.23031	0.94557	K10	6082	11.6738	2.36865	4.9427	0.914853
M07	PPP3CB	M07	5116	17.3573	3.08562	10.8343	1.98572	M07	4527	11.0007	2.40864	4.54441	0.821569	M07	4922	12.6168	2.55999	5.8857	1.08939
N08	PPP3CB	N08	7235	20.4838	3.64142	13.9608	2.55875	N08	6744	13.5824	2.97391	7.12611	1.28831	N08	6432	14.0547	2.85174	7.3236	1.35554
I05	PRDM5	I05	6001	36.7272	5.29778	29.504	5.20225	I05	5469	36.588	7.86811	31.1566	6.62612	I05	5793	41.5674	7.86121	35.4804	6.72
M16	PRDM5	M16	5603	20.614	2.9735	13.3908	2.36111	M16	5877	10.6006	2.27962	5.16919	1.09934	M16	5043	9.5578	1.80757	3.47076	0.657363
F09	PRIC285	F09	3535	18.1612	3.22853	11.6382	2.13306	F09	3157	19.3538	4.23758	12.8975	2.3317	F09	4413	9.26807	1.88052	2.53697	0.469572
G03	PRIC285	G03	4683	14.1362	2.513	7.61324	1.39536	G03	3736	16.1135	3.5281	9.65721	1.74589	G03	4014	10.6876	2.16854	3.9565	0.732316
H16	RALA	H16	5341	16.8321	2.42798	9.60891	1.69428	H16	5110	8.31703	1.78855	2.88562	0.613688	H16	5506	13.3309	2.52114	7.24385	1.37199
M10	RALA	M10	2869	11.0491	1.5938	3.82591	0.674597	M10	2381	9.57581	2.05924	4.1444	0.881395	M10	3098	12.4919	2.36246	6.40485	1.21308
C05	RANBP2	C05	3795	8.6693	1.54115	2.14634	0.393382	C05	5363	11.1132	2.43327	4.65691	0.841907	C05	4753	13.36	2.71078	6.6289	1.22695
D04	RASGRF1	D04	6407	9.17746	1.63148	2.6545	0.486518	D04	8046	10.4275	2.28313	3.97121	0.717942	D04	7501	12.0384	2.44263	5.3073	0.982338
J06	REM1	J06	7522	13.2943	1.91766	6.07111	1.07048	J06	6810	11.7181	2.51993	6.28669	1.337	J06	6261	16.3552	3.09309	10.2682	1.9448
H18	REV3L	H18	3003	22.9437	4.07872	16.4207	3.0096	H18	2649	15.5153	3.39712	9.05901	1.63775	H18	2411	19.1207	3.87965	12.3896	2.29321
J17	RNF32	J17	3802	14.4135	2.5623	7.89054	1.44618	J17	3523	12.7732	2.79673	6.31691	1.14201	J17	3226	16.77	3.40268	10.0389	1.85812
L10	RNGTT	L10	3882	18.4699	3.28341	11.9469	2.18964	L10	3370	14.0653	3.07964	7.60901	1.37561	L10	3547	16.2109	3.28924	9.4798	1.75463
I08	ROCK1	I08	6021	15.6452	2.25677	8.42201	1.485	I08	6317	12.126	2.60765	6.69459	1.42375	I08	4971	12.0901	2.28648	6.00305	1.13698
G04	S100A8	G04	3161	14.7422	2.12651	7.51901	1.32578	G04	4923	12.0861	2.59907	6.65469	1.41526	G04	3396	14.4287	2.72875	8.34165	1.57992
G19	S100A8	G19	2055	16.691	2.40762	9.46781	1.6694	G19	3053	11.7917	2.53576	6.36029	1.35265	G19	3782	12.0571	2.28023	5.97006	1.13073
F13	SFRS11	F13	3514	13.8873	2.0032	6.66411	1.17504	F13	2768	11.4162	2.45501	5.98479	1.27279	F13	2822	14.6704	2.77446	8.58336	1.62569
F10	SFRS15	F10	6628	18.6482	3.31511	12.1252	2.22232	F10	7589	15.562	3.40735	9.10571	1.64619	F10	7878	12.262	2.488	5.5309	1.02372
E16	SLC27A2	E16	5453	12.4335	2.21031	5.91054	1.08329	E16	3778	18.8989	4.13797	12.4426	2.24946	E16	4591	11.8493	2.40426	5.1182	0.947337
G10	SLC27A2	G10	6405	11.3037	2.00947	4.78074	0.876217	G10	7059	14.4213	3.15759	7.96501	1.43997	G10	6541	10.6253	2.1559	3.8942	0.720784
H21	SMAD3	H21	5034	16.1899	2.33534	8.96671	1.58104	H21	5675	9.19824	1.97805	3.76683	0.801097	H21	5707	11.5823	2.19044	5.49526	1.04081
I04	SSX2IP	I04	7411	19.1337	2.53863	8.11795	1.38671	I04	8086	17.9199	2.2672	6.9004	0.959301	I04	6747	19.1493	2.64957	8.8685	1.24386
K04	SSX2IP	K04	4464	8.89337	1.17996	2.12238	-0.362546	K04	4072	15.275	1.93257	4.2555	0.591604	K04	3079	11.9844	1.65821	1.7036	0.238939
F13	STAT2	F13	3024	21.1971	3.76823	14.6741	2.68948	F13	3392	23.7913	5.20918	17.335	3.13394	F13	3699	17.1668	3.48319	10.4357	1.93156
H22	STAT2	H22	2424	26.5677	4.72296	20.0447	3.67381	H22	2845	26.6432	5.83361	20.1869	3.64952	H22	2574	27.1562	5.51007	20.4251	3.78052
I03	STAT2	I03	3820	15.6283	2.77826	9.10534	1.66883	I03	3981	20.8239	4.55946	14.3676	2.59747	I03	2529	21.5105	4.36454	14.7794	2.73555
L07	STAT2	L07	4504	18.6279	3.3115	12.1049	2.2186	L07	5452	19.1123	4.1847	12.656	2.28804	L07	4754	17.0593	3.46138	10.3282	1.91166
J07	SULT1E1	J07	3255	13.7327	2.44127	7.20974	1.32141	J07	3540	13.0508	2.85751	6.59451	1.1922	J07	3060	13.2026	2.67885	6.4715	1.19782
L03	SULT1E1	L03	5293	10.4289	1.85395	3.90594	0.715883	L03	6147	12.7054	2.78189	6.24911	1.12976	L03	5598	11.915	2.41759	5.1839	0.959497
D16	TAFA5	D16	3302	8.84313	1.57205	2.32017	0.425242	D16	2812	8.21479	1.79865	1.7585	0.317913	D16	3225	8.49612	1.72389	1.76502	0.326691
M08	TAFA5	M08	3453	21.8071	3.87667	15.2841	2.80129	M08	2262	24.5358	5.37219	18.0795	3.26853	M08	2918	20.3564	4.13037	13.6253	2.52193
K17	TAS2R5	K17	6175	8.03239	1.15865	0.8092	0.142681	K17	6338	10.0189	2.15453	4.58749	0.975628	K17	5310	12.9379	2.44681	6.85086	1.29756
K04	TEAD3	K04	7641	12.7994	1.84627	5.57621	0.983216	K04	7780	16.8638	3.6265	11.4324	2.43134	K04	7040	20.9233	3.95701	14.8363	2.81
K07	THNSL1	K07	6183	13.9738	2.01567	6.75061	1.19029	K07	6074	12.677	2.72614	7.24559	1.54093	K07	6532	14.0539	2.65787	7.96686	1.50893
K22	TM7SF3	K22	6033	14.6196	2.59894	8.09664	1.48396	K22	5123	9.29143	2.03439	2.83514	0.512555	K22	6334	9.37796	1.90282	2.64686	0.489912
M11	TM7SF3	M11	6793	17.0764	3.03569	10.5534	1.93424	M11	7304	11.0487	2.41915	4.59241	0.830246	M11	6513	16.1984	3.2867	9.4673	1.75232
D04	TTC5	D04	6900	13.8261	1.83443	2.81035	0.480066	D04	5906	18.1172	2.29216	7.0977	0.98673	D04	5889	21.3788	2.95806	11.098	1.55656
F04	TTC5	F04	2421	11.3176	1.5016	0.30185	0.0515622	F04	2416	17.7566	2.24654	6.7371	0.936599	F04	1646	19.5018	2.69835	9.221	1.2933
N03	TTC5	N03	3403	20.335	2.69802	9.31925	1.59192	N03	5796	14.372	1.81832	3.3525	0.466068	N03	3163	12.8991	1.78477	2.6183	0.367231
G11	TTID	G11	4712	22.9839	4.08587	16.4609	3.01697	G11	3432	31.0315	6.79444	24.5752	4.44287	G11	5221	19.3066	3.91736	12.5755	2.32762
I04	TTID	I04	6164	10.8858	1.93518	4.36284	0.799624	I04	6713	12.4832	2.73324	6.02691	1.08958	I04	4819	15.6049	3.16628	8.8738	1.64247
J16	TTID	J16	6124	8.88308	1.57915	2.36012	0.432564	J16	5593	9.65493	2.11398	3.19864	0.578271	J16	5101	8.56695	1.73826	1.83585	0.339801
C08	TYK2	C08	4022	36.1512	5.21469	28.928	5.10069	C08	3517	30.2246	6.49969	24.7932	5.27281	C08	4203	33.1906	6.27699	27.1036	5.13343
J22	TYK2	J22	2090	12.4402	1.79446	5.21701	0.919881	J22	1570	15.3503	3.30102	9.91889	2.10946	J22	1515	17.2937	3.27058	11.2067	2.12255
C10	UCHL3	C10	2501	8.7565	1.55665	2.23354	0.409364	C10	1610	15.3416	3.35909	8.88531	1.60635	C10	1344	16.369	3.32132	9.6379	1.7839
G19	UCHL3	G19	6494	8.46936	1.50561	1.9464	0.356737	G19	5855	7.66866	1.67908	1.21237	0.21918	G19	6611	4.03872	0.819468	2.69238	-0.498337
G15	ZNF224	G15	5651	13.4666	2.39397	6.94364	1.27263	G15	4852	13.6851	2.9964	7.22881	1.30687	G15	4522	9.17736	1.86211	2.44626	0.452783
D13	ZNF469	D13	1867	21.9068	3.89439	15.3838	2.81956	D13	1851	16.8017	3.67879	10.3454	1.87031	D13	2108	17.6945	3.59026	10.9634	2.02924

## Sheet: 4siRNA
CP Well	Gene Symbol	a well	a cell ct	a %inf	fold rescue	abs dev	robust Z	b well	b cell ct	b %inf	fold rescue	abs dev	robust Z	c well	c cell ct	c %inf	fold rescue	abs dev	robust Z
c12	ifnar1	C12	4629	39.5118	7.02404	32.9888	6.04621	C12	5224	51.0145	11.1698	44.5582	8.05553	C12	5147	47.0177	9.54003	40.2866	7.45672
d12	ifnar1	D12	6071	33.6518	5.98231	27.1288	4.97219	D12	6381	40.8243	8.93861	34.368	6.21328	D12	5615	40.089	8.13417	33.3579	6.17427
D18	IFNAR1	D18	5023	23.3128	4.14434	16.7898	3.07725	D18	5412	19.4568	4.26013	13.0005	2.35032	D18	4806	19.226	3.90101	12.4949	2.3127
E11	IFNAR1	E11	5253	41.2526	7.33351	34.7296	6.36527	E11	4669	48.1902	10.5514	41.7339	7.54493	E11	5007	39.9041	8.09666	33.173	6.14005
e12	ifnar1	E12	3889	50.9128	9.05081	44.3898	8.13579	E12	5232	50.0191	10.9518	43.5628	7.87557	E12	5769	41.0123	8.32151	34.2812	6.34517
f12	ifnar1	F12	4678	37.4091	6.65025	30.8861	5.66083	F12	6596	41.7071	9.1319	35.2508	6.37288	F12	5706	36.6281	7.43195	29.897	5.53369
I13	IFNAR1	I13	3028	33.7517	6.00007	27.2287	4.9905	I13	2385	30.566	6.69252	24.1097	4.35871	I13	2805	37.861	7.68211	31.1299	5.76189
J13	IFNAR1	J13	3327	19.4469	3.45709	12.9239	2.36871	J13	3063	15.2465	3.33827	8.79021	1.58915	J13	2274	21.3281	4.32753	14.597	2.70178
	IFNAR1	C12	3774	51.1129	7.37287	43.8897	7.73878	C12	4688	51.8985	11.1606	46.4671	9.88223	C12	5503	48.3191	9.13809	42.2321	7.99878
	IFNAR1	D12	4573	46.3372	6.68399	39.114	6.89672	D12	4863	46.6584	10.0337	41.227	8.76781	D12	4940	44.7166	8.45679	38.6296	7.31647
	IFNAR1	E12	4946	54.4683	7.85687	47.2451	8.33042	E12	5441	49.5313	10.6515	44.0999	9.37879	E12	5195	49.2204	9.30855	43.1334	8.16949
	IFNAR1	F12	5766	47.2425	6.81458	40.0193	7.05634	F12	5554	44.9226	9.66043	39.4912	8.39865	F12	5827	41.7539	7.89648	35.6669	6.75533
	ifnar1	C05	6614	40.127	5.32399	29.1113	4.9728	C05	5574	48.9056	6.18746	37.8861	5.26697	C05	5467	48.3812	6.69421	38.1004	5.34379
	ifnar1	D05	3963	61.5443	8.16561	50.5285	8.63132	D05	5878	45.1174	5.70818	34.0979	4.74033	D05	4319	52.6974	7.29142	42.4166	5.94917
	ifnar1	E05	4276	55.7063	7.39103	44.6906	7.63407	E05	6147	45.1602	5.71359	34.1407	4.74628	E05	5184	48.071	6.65129	37.7902	5.30029
	ifnar1	F05	4876	51.9073	6.88698	40.8915	6.98512	F05	4398	45.5434	5.76208	34.5239	4.79955	F05	4949	48.0501	6.6484	37.7693	5.29736
D07	IFNAR2	D07	2764	29.233	5.19677	22.71	4.16231	D07	5130	33.5478	7.3454	27.0915	4.89778	D07	4243	25.5951	5.19332	18.864	3.49157
J06	IFNAR2	J06	2233	21.9436	3.90093	15.4206	2.8263	J06	2310	17.7922	3.89566	11.3359	2.04938	J06	1794	19.8997	4.03771	13.1686	2.4374
L11	IFNAR2	L11	7059	28.9418	5.14501	22.4188	4.10894	L11	6002	24.0087	5.25678	17.5524	3.17324	L11	5347	28.8386	5.85143	22.1075	4.09192
M22	IFNAR2	M22	4503	13.5909	2.41607	7.06794	1.29542	M22	4794	6.07009	1.32907	0.3862	-0.0698198	M22	4024	10.0398	2.0371	3.3087	0.612413
F11	JAK1	F11	3012	17.5631	2.53342	10.3399	1.82317	F11	1989	17.1946	3.69763	11.7632	2.5017	F11	2081	21.432	4.05321	15.345	2.90635
F14	JAK1	F14	4776	32.3911	4.67231	25.1679	4.43769	F14	3672	32.6253	7.01595	27.1939	5.78337	F14	4546	35.1518	6.6479	29.0648	5.50489
L09	JAK1	L09	2491	20.1927	2.91273	12.9695	2.28683	L09	2620	15.6489	3.36524	10.2175	2.17297	L09	2784	17.852	3.37616	11.765	2.22829
M09	JAK1	M09	5811	21.5109	3.10288	14.2877	2.51926	M09	3755	30.4927	6.55734	25.0613	5.32982	M09	2776	27.6297	5.22532	21.5427	4.08019
F13	STAT2	F13	3024	21.1971	3.76823	14.6741	2.68948	F13	3392	23.7913	5.20918	17.335	3.13394	F13	3699	17.1668	3.48319	10.4357	1.93156
H22	STAT2	H22	2424	26.5677	4.72296	20.0447	3.67381	H22	2845	26.6432	5.83361	20.1869	3.64952	H22	2574	27.1562	5.51007	20.4251	3.78052
I03	STAT2	I03	3820	15.6283	2.77826	9.10534	1.66883	I03	3981	20.8239	4.55946	14.3676	2.59747	I03	2529	21.5105	4.36454	14.7794	2.73555
L07	STAT2	L07	4504	18.6279	3.3115	12.1049	2.2186	L07	5452	19.1123	4.1847	12.656	2.28804	L07	4754	17.0593	3.46138	10.3282	1.91166

## Sheet: 3siRNA
CP Well	Gene Symbol	a well	a cell ct	a %inf	fold rescue	abs dev	robust Z	b well	b cell ct	b %inf	fold rescue	abs dev	robust Z	c well	c cell ct	c %inf	fold rescue	abs dev	robust Z
D09	ALG10	D09	7105	5.86911	1.04336	0.65385	-0.119838	D09	7118	8.64007	1.89177	2.18378	0.394798	D09	6339	10.2224	2.07415	3.4913	0.646211
G13	ALG10	G13	7014	10.0798	1.79189	3.55684	0.6519	G13	6094	9.5832	2.09827	3.12691	0.565304	G13	6160	7.87338	1.59753	1.14228	0.211427
J22	ALG10	J22	6377	12.3569	2.1967	5.83394	1.06925	J22	7540	7.85146	1.7191	1.39517	0.252228	J22	6279	12.8205	2.60132	6.0894	1.1271
E07	BCHE	E07	5302	5.69596	1.01258	0.827	-0.151573	E07	5966	8.39759	1.83868	1.9413	0.350961	E07	4278	8.39177	1.70271	1.66067	0.307376
H06	BCHE	H06	5388	8.70453	1.54741	2.18157	0.399839	H06	4863	10.8781	2.38179	4.42181	0.799404	H06	3866	12.4677	2.52973	5.7366	1.0618
L09	BCHE	L09	7459	11.5431	2.05203	5.02014	0.920094	L09	6943	5.2859	1.15736	1.17039	-0.211591	L09	5808	8.55716	1.73627	1.82606	0.337989
E03	DCT	E03	2361	11.6053	2.06308	5.08234	0.931494	E03	2267	8.42523	1.84473	1.96894	0.355958	E03	3345	7.02541	1.42548	0.29431	0.0544744
F07	DCT	F07	3046	15.1018	2.68466	8.57884	1.57233	F07	6118	15.8712	3.47505	9.41491	1.70209	F07	5132	10.5807	2.14685	3.8496	0.712529
G20	DCT	G20	5650	18.4779	3.28483	11.9549	2.19111	G20	5990	12.7212	2.78535	6.26491	1.13261	G20	6113	9.83151	1.99484	3.10041	0.57386
C04	DPP4	C04	4131	7.33479	1.05802	0.1116	0.0196777	C04	3125	10.272	2.20895	4.84059	1.02945	C04	3961	10.8558	2.05305	4.76876	0.903206
E04	DPP4	E04	7900	14.5316	2.09614	7.30841	1.28864	E04	5133	11.9813	2.57653	6.54988	1.39297	E04	4895	14.0552	2.65811	7.96815	1.50917
G13	DPP4	G13	5227	9.54659	1.37706	2.3234	0.40967	G13	5750	9.93043	2.1355	4.49901	0.956813	G13	4702	10.7826	2.0392	4.69556	0.889341
G04	FLJ25168	G04	844	21.8009	2.89251	10.7851	1.84233	G04	1134	20.194	2.55491	9.1745	1.27545	G04	1342	20.8644	2.88688	10.5836	1.48441
H04	FLJ25168	H04	7619	21.2233	2.81588	10.2075	1.74366	H04	8118	21.9635	2.77879	10.944	1.52145	H04	7783	18.8873	2.61332	8.6065	1.20711
K03	FLJ25168	K03	7472	11.2152	1.48802	0.19945	0.0340702	K03	7716	16.4075	2.07585	5.388	0.749045	K03	6705	15.123	2.09248	4.8422	0.679146
E04	FLJ45235	E04	2931	38.1099	5.05637	27.0942	4.62824	E04	3659	33.3424	4.21843	22.3229	3.10335	E04	2829	36.2672	5.01807	25.9864	3.64474
G03	FLJ45235	G03	1106	11.4828	1.52352	0.46705	0.0797818	G03	1799	12.5625	1.58939	1.543	0.214509	G03	1406	6.47226	0.895527	3.80854	-0.534169
M03	FLJ45235	M03	4269	17.428	2.31232	6.41225	1.09534	M03	5565	13.1177	1.65963	2.0982	0.291694	M03	3739	14.3621	1.9872	4.0813	0.572425
D13	GCM1	D13	2961	24.4512	3.52701	17.228	3.0377	D13	2971	11.7469	2.52613	6.31549	1.34312	D13	3626	16.7402	3.1659	10.6532	2.01772
K21	GCM1	K21	5666	10.9425	1.57842	3.71931	0.655801	K21	5969	10.5378	2.26611	5.10639	1.08598	K21	5517	18.9596	3.58563	12.8726	2.43807
L17	GCM1	L17	3428	13.2439	1.91039	6.02071	1.06159	L17	5183	14.3353	3.08275	8.90389	1.8936	L17	4421	19.1133	3.6147	13.0263	2.46718
E10	GZMA	E10	4471	25.4529	4.52478	18.9299	3.46949	E10	5100	25.9804	5.68849	19.5241	3.5297	E10	4243	22.9319	4.65295	16.2008	2.99863
G09	GZMA	G09	3360	7.08333	1.25921	0.56037	0.102705	G09	4361	9.69961	2.12376	3.24332	0.586349	G09	3106	8.59627	1.74421	1.86517	0.345228
M17	GZMA	M17	4476	16.7337	2.97476	10.2107	1.87143	M17	3872	9.65909	2.11489	3.2028	0.579024	M17	3764	12.5399	2.54438	5.8088	1.07516
F06	LIPG	F06	7044	21.82	3.87896	15.297	2.80365	F06	7707	21.2275	4.64783	14.7712	2.67044	F06	6663	21.747	4.41253	15.0159	2.77932
N07	LIPG	N07	8139	18.1841	3.2326	11.6611	2.13726	N07	6960	14.8563	3.25283	8.40001	1.51861	N07	7224	12.8045	2.59807	6.0734	1.12414
N17	LIPG	N17	6755	8.49741	1.51059	1.97445	0.361878	N17	5595	8.31099	1.81972	1.8547	0.335305	N17	5944	8.5969	1.74434	1.8658	0.345344
C16	LOC113444	C16	4828	16.2179	2.88307	9.69494	1.77689	C16	4958	25.7362	5.63502	19.2799	3.48555	C16	5852	21.89	4.44154	15.1589	2.80579
D15	LOC113444	D15	6479	13.2891	2.36241	6.76614	1.2401	D15	7213	16.6228	3.63961	10.1665	1.83797	D15	6989	16.6261	3.37348	9.895	1.83148
K18	LOC113444	K18	3689	12.7135	2.26009	6.19054	1.13461	K18	3997	7.88091	1.72555	1.42462	0.257552	K18	4852	8.09975	1.64346	1.36865	0.253326
C06	MCM7	C06	1815	18.5124	3.29096	11.9894	2.19743	C06	2201	31.0768	6.80436	24.6205	4.45106	C06	1886	21.421	4.34638	14.6899	2.71898
F19	MCM7	F19	1502	6.99068	1.24274	0.46772	0.085724	F19	1407	7.32054	1.60286	0.86425	0.156245	F19	1446	8.71369	1.76803	1.98259	0.366961
L19	MCM7	L19	3496	13.3581	2.37468	6.83514	1.25275	L19	3233	6.58831	1.44253	0.13202	0.0238675	L19	2458	10.1302	2.05545	3.3991	0.629145
C06	MLL5	C06	2491	8.71136	1.25659	1.48817	0.262399	C06	2181	7.15268	1.53816	1.72127	0.366064	C06	2044	13.6008	2.57218	7.51375	1.42311
C10	MLL5	C10	6218	26.0695	3.76044	18.8463	3.32305	C10	4366	25.8131	5.55101	20.3817	4.33461	C10	4897	29.3241	5.54576	23.2371	4.40111
E15	MLL5	E15	6488	22.1794	3.19931	14.9562	2.63713	E15	5379	18.6466	4.00988	13.2152	2.81049	E15	5442	13.6531	2.58207	7.56606	1.43302
H08	NALP14	H08	1481	18.0284	2.60054	10.8052	1.90521	H08	1624	11.7611	2.52918	6.32969	1.34614	H08	1755	16.7521	3.16815	10.6651	2.01997
N03	NALP14	N03	1123	14.5147	2.0937	7.29151	1.28566	N03	1585	18.3596	3.94816	12.9282	2.74946	N03	1778	11.0236	2.08478	4.93656	0.934987
N07	NALP14	N07	4122	11.1111	1.60274	3.88791	0.68553	N07	3401	12.2023	2.62406	6.77088	1.43997	N07	2647	10.918	2.06481	4.83095	0.914986
D03	PDIP	D03	5109	15.5999	2.77321	9.07694	1.66363	D03	6915	13.3623	2.92572	6.90601	1.24851	D03	6347	13.66	2.77165	6.9289	1.28248
F14	PDIP	F14	3079	19.8766	3.53348	13.3536	2.44746	F14	1804	17.7384	3.88388	11.2821	2.03965	F14	3086	12.022	2.4393	5.2909	0.979302
K14	PDIP	K14	2020	19.4554	3.4586	12.9324	2.37026	K14	2689	14.206	3.11045	7.74971	1.40104	K14	2032	16.3878	3.32513	9.6567	1.78738
J09	PPARA	J09	3539	13.5914	2.41615	7.06844	1.29551	J09	3479	8.33573	1.82513	1.87944	0.339778	J09	3003	8.92441	1.81079	2.19331	0.405964
K09	PPARA	K09	5172	10.5182	1.86983	3.99524	0.73225	K09	4781	6.42125	1.40595	0.03504	-0.00633476	K09	5104	8.26803	1.67761	1.53693	0.284473
K10	PPARA	K10	5401	15.5712	2.7681	9.04824	1.65837	K10	5425	11.6866	2.55882	5.23031	0.94557	K10	6082	11.6738	2.36865	4.9427	0.914853
D04	TTC5	D04	6900	13.8261	1.83443	2.81035	0.480066	D04	5906	18.1172	2.29216	7.0977	0.98673	D04	5889	21.3788	2.95806	11.098	1.55656
F04	TTC5	F04	2421	11.3176	1.5016	0.30185	0.0515622	F04	2416	17.7566	2.24654	6.7371	0.936599	F04	1646	19.5018	2.69835	9.221	1.2933
N03	TTC5	N03	3403	20.335	2.69802	9.31925	1.59192	N03	5796	14.372	1.81832	3.3525	0.466068	N03	3163	12.8991	1.78477	2.6183	0.367231
G11	TTID	G11	4712	22.9839	4.08587	16.4609	3.01697	G11	3432	31.0315	6.79444	24.5752	4.44287	G11	5221	19.3066	3.91736	12.5755	2.32762
I04	TTID	I04	6164	10.8858	1.93518	4.36284	0.799624	I04	6713	12.4832	2.73324	6.02691	1.08958	I04	4819	15.6049	3.16628	8.8738	1.64247
J16	TTID	J16	6124	8.88308	1.57915	2.36012	0.432564	J16	5593	9.65493	2.11398	3.19864	0.578271	J16	5101	8.56695	1.73826	1.83585	0.339801

## Sheet: 2siRNA
CP Well	Gene Symbol	a well	a cell ct	a %inf	fold rescue	abs dev	robust Z	b well	b cell ct	b %inf	fold rescue	abs dev	robust Z	c well	c cell ct	c %inf	fold rescue	abs dev	robust Z	Image Review
F08	ACTN2	F08	7890	17.161	3.05072	10.638	1.94975	F08	8315	20.5893	4.50809	14.133	2.55506	F08	7510	15.0999	3.06381	8.3688	1.549
I18	ACTN2	I18	2363	37.7486	6.7106	31.2256	5.72305	I18	3549	32.0935	7.02697	25.6372	4.63487	I18	3564	29.2649	5.93793	22.5338	4.17082
D11	ADAM30	D11	5000	11.72	2.08347	5.19704	0.952516	D11	5087	11.5982	2.53946	5.14191	0.929589	D11	5102	13.4457	2.72817	6.7146	1.24282
I09	ADAM30	I09	2916	11.8313	2.10326	5.30834	0.972915	I09	3197	6.88145	1.50672	0.42516	0.0768633	I09	2757	9.358	1.89877	2.6269	0.486218
H22	AKAP8L	H22	3563	18.9166	2.72866	11.6934	2.06182	H22	2906	13.1108	2.81943	7.67938	1.63319	H22	3230	14.613	2.76361	8.52595	1.61482
I17	AKAP8L	I17	4359	15.554	2.24361	8.33081	1.46892	I17	5268	13.5915	2.9228	8.16009	1.73542	I17	3632	14.1795	2.68162	8.09246	1.53272
C09	ANKFY1	C09	5972	6.32954	1.12521	0.19342	-0.0354501	C09	5801	12.0841	2.64585	5.62781	1.01743	C09	5081	12.2417	2.48388	5.5106	1.01997
M16	ANKFY1	M16	6295	12.5179	2.22532	5.99494	1.09876	M16	5411	8.15006	1.78448	1.69377	0.306211	M16	4559	12.0421	2.44338	5.311	0.983022
I15	ASCL1	I15	3613	20.9244	3.01828	13.7012	2.41584	I15	4347	13.7336	2.95336	8.30218	1.76564	I15	3319	20.7894	3.93168	14.7024	2.78464
L06	ASCL1	L06	2914	13.8984	2.0048	6.67521	1.177	L06	3581	12.6501	2.72036	7.21869	1.53521	L06	3647	15.4373	2.9195	9.35026	1.77094
H11	CDX2	H11	1675	11.5821	1.67068	4.35891	0.768578	H11	1725	10.2029	2.19409	4.77149	1.01476	H11	1811	12.2584	2.3183	6.17136	1.16886
K10	CDX2	K10	3292	10.3584	1.49417	3.13521	0.552811	K10	3799	15.8989	3.419	10.4675	2.22614	K10	2970	18.0471	3.41306	11.9601	2.26524
F04	FANCD2	F04	2095	21.8616	3.88635	15.3386	2.81127	F04	3416	16.774	3.67272	10.3177	1.8653	F04	2596	16.7565	3.39994	10.0254	1.85562
I07	FANCD2	I07	2309	18.8393	3.34908	12.3163	2.25735	I07	3521	17.495	3.83059	11.0387	1.99565	I07	2295	17.6035	3.5718	10.8724	2.01239
K03	FN1	K03	2717	10.0478	1.78621	3.52484	0.646035	K03	1938	10.4231	2.28217	3.96681	0.717146	K03	2052	8.577	1.7403	1.8459	0.341661
K16	FN1	K16	6945	16.8611	2.99741	10.3381	1.89478	K16	5851	12.8525	2.8141	6.39621	1.15635	K16	6783	14.9491	3.03322	8.218	1.52108
N05	HDGF2	N05	4100	14.878	2.64487	8.35504	1.53132	N05	3864	10.6366	2.32892	4.18031	0.755744	N05	3119	10.0032	2.02968	3.2721	0.605639
N20	HDGF2	N20	4857	12.7033	2.25828	6.18034	1.13274	N20	5510	10.853	2.3763	4.39671	0.794867	N20	5989	9.76791	1.98194	3.03681	0.562089
F21	HSPCA	F21	8161	13.7116	1.97785	6.48841	1.14406	F21	7797	11.1581	2.39951	5.72668	1.2179	F21	8348	19.8131	3.74705	13.7261	2.59972
N05	HSPCA	N05	4347	19.9218	2.87365	12.6986	2.23906	N05	2689	19.4124	4.17456	13.981	2.97336	N05	4944	14.7047	2.78095	8.61766	1.63219
I09	HSPCB	I09	3481	17.179	2.47801	9.95581	1.75544	I09	3955	11.0999	2.38699	5.66849	1.20553	I09	3487	16.7479	3.16736	10.6609	2.01917
L04	HSPCB	L04	6868	25.6698	3.70278	18.4466	3.25257	L04	7232	29.411	6.32472	23.9796	5.09978	L04	7258	25.3376	4.79184	19.2506	3.64607
M05	IFNGR1	M05	7670	16.3103	2.8995	9.78734	1.79383	M05	6572	16.129	3.5315	9.67271	1.7487	M05	6879	17.7642	3.60441	11.0331	2.04214
M14	IFNGR1	M14	5248	20.3697	3.62114	13.8467	2.53784	M14	6122	13.6067	2.97923	7.15041	1.2927	M14	5748	18.6152	3.77708	11.8841	2.19965
C11	ISGF3G	C11	3986	13.5976	1.96141	6.37441	1.12396	C11	4535	12.2161	2.62703	6.78469	1.44291	C11	4343	16.5554	3.13095	10.4684	1.98271
M19	ISGF3G	M19	2712	23.1563	3.34022	15.9331	2.80938	M19	3159	21.874	4.70392	16.4426	3.49687	M19	2391	18.7369	3.54352	12.6499	2.39589
C04	ITGB1	C04	715	11.8881	2.11336	5.36514	0.983326	C04	1001	15.4845	3.39038	9.02821	1.63218	C04	746	14.8794	3.01907	8.1483	1.50818
H03	ITGB1	H03	3781	10.7115	1.90419	4.18854	0.767678	H03	2554	13.1167	2.87194	6.66041	1.20411	H03	2849	11.5479	2.3431	4.8168	0.89155
E09	KIAA1049	E09	1235	46.4777	8.26238	39.9547	7.32293	E09	1658	55.0663	12.0569	48.61	8.78804	E09	1677	51.1628	10.3811	44.4317	8.22394
N22	KIAA1049	N22	3238	24.4904	4.35368	17.9674	3.29308	N22	3584	22.6563	4.96067	16.2	2.92875	N22	2534	23.3228	4.73226	16.5917	3.07099
E08	MAP2K4	E08	4032	15.997	2.30751	8.77381	1.54703	E08	3195	13.8028	2.96824	8.37139	1.78036	E08	4011	16.5295	3.12605	10.4425	1.97781
I21	MAP2K4	I21	5877	12.2171	1.76228	4.99391	0.880543	I21	5097	10.516	2.26143	5.08459	1.08135	I21	4966	12.8071	2.42207	6.72006	1.27278
F15	OTC	F15	3589	10.7829	1.91688	4.25994	0.780764	F15	4898	11.0862	2.42736	4.62991	0.837026	F15	4644	8.52713	1.73018	1.79603	0.33243
K04	OTC	K04	3688	14.2082	2.5258	7.68524	1.40856	K04	2243	13.5087	2.95777	7.05241	1.27498	K04	3415	8.84334	1.79434	2.11224	0.390958
H03	OTOP1	H03	4414	11.9393	1.58409	0.92355	0.157761	H03	4529	9.22941	1.16769	1.79009	-0.24886	H03	4608	11.046	1.52837	0.7652	0.107324
N04	OTOP1	N04	1232	13.7987	1.83079	2.78295	0.475385	N04	1603	14.7848	1.87055	3.7653	0.523456	N04	1289	15.5159	2.14684	5.2351	0.734252
G21	OTUB1	G21	699	11.8741	2.11087	5.35114	0.98076	G21	664	8.43373	1.84659	1.97744	0.357495	G21	457	4.59519	0.932377	2.13591	-0.395339
L17	OTUB1	L17	4923	12.6346	2.24606	6.11164	1.12014	L17	5939	6.92036	1.51523	0.46407	0.0838977	L17	5412	8.6105	1.7471	1.8794	0.347861
D22	PAFAH2	D22	4296	27.4907	4.88704	20.9677	3.84298	D22	4381	25.5421	5.59252	19.0858	3.45046	D22	5713	23.9104	4.85149	17.1793	3.17975
M20	PAFAH2	M20	2225	24.5843	4.37037	18.0613	3.31029	M20	2661	10.9357	2.39441	4.47941	0.809818	M20	2483	17.2775	3.50565	10.5464	1.95205
J10	PCDHB14	J10	5928	9.73347	1.40402	2.51028	0.442621	J10	5328	13.1194	2.82128	7.68799	1.63502	J10	4805	10.9469	2.07027	4.85985	0.92046
N04	PCDHB14	N04	3918	13.4507	1.94022	6.22751	1.09806	N04	2675	27.6262	5.94091	22.1948	4.7202	N04	3928	12.9582	2.45065	6.87115	1.3014
M04	PEO1	M04	4106	17.8763	3.17788	11.3533	2.08085	M04	4590	13.4641	2.94801	7.00781	1.26692	M04	4002	17.3913	3.52874	10.6602	1.97312
N11	PEO1	N11	3444	10.5401	1.87372	4.01714	0.736264	N11	3982	11.9538	2.61732	5.49751	0.993876	N11	3482	12.4354	2.52318	5.7043	1.05582
C03	PLEKHA1	C03	7273	12.7733	1.84251	5.55011	0.978614	C03	7476	15.2622	3.28208	9.83079	2.09073	C03	6464	15.9808	3.02228	9.89376	1.87388
H19	PLEKHA1	H19	6589	11.5799	1.67036	4.35671	0.76819	H19	5977	11.4941	2.47176	6.06269	1.28936	H19	6429	12.257	2.31804	6.16995	1.16859
M07	PPP3CB	M07	5116	17.3573	3.08562	10.8343	1.98572	M07	4527	11.0007	2.40864	4.54441	0.821569	M07	4922	12.6168	2.55999	5.8857	1.08939
N08	PPP3CB	N08	7235	20.4838	3.64142	13.9608	2.55875	N08	6744	13.5824	2.97391	7.12611	1.28831	N08	6432	14.0547	2.85174	7.3236	1.35554
I05	PRDM5	I05	6001	36.7272	5.29778	29.504	5.20225	I05	5469	36.588	7.86811	31.1566	6.62612	I05	5793	41.5674	7.86121	35.4804	6.72
M16	PRDM5	M16	5603	20.614	2.9735	13.3908	2.36111	M16	5877	10.6006	2.27962	5.16919	1.09934	M16	5043	9.5578	1.80757	3.47076	0.657363
F09	PRIC285	F09	3535	18.1612	3.22853	11.6382	2.13306	F09	3157	19.3538	4.23758	12.8975	2.3317	F09	4413	9.26807	1.88052	2.53697	0.469572
G03	PRIC285	G03	4683	14.1362	2.513	7.61324	1.39536	G03	3736	16.1135	3.5281	9.65721	1.74589	G03	4014	10.6876	2.16854	3.9565	0.732316
H16	RALA	H16	5341	16.8321	2.42798	9.60891	1.69428	H16	5110	8.31703	1.78855	2.88562	0.613688	H16	5506	13.3309	2.52114	7.24385	1.37199
M10	RALA	M10	2869	11.0491	1.5938	3.82591	0.674597	M10	2381	9.57581	2.05924	4.1444	0.881395	M10	3098	12.4919	2.36246	6.40485	1.21308
G04	S100A8	G04	3161	14.7422	2.12651	7.51901	1.32578	G04	4923	12.0861	2.59907	6.65469	1.41526	G04	3396	14.4287	2.72875	8.34165	1.57992
G19	S100A8	G19	2055	16.691	2.40762	9.46781	1.6694	G19	3053	11.7917	2.53576	6.36029	1.35265	G19	3782	12.0571	2.28023	5.97006	1.13073
E16	SLC27A2	E16	5453	12.4335	2.21031	5.91054	1.08329	E16	3778	18.8989	4.13797	12.4426	2.24946	E16	4591	11.8493	2.40426	5.1182	0.947337
G10	SLC27A2	G10	6405	11.3037	2.00947	4.78074	0.876217	G10	7059	14.4213	3.15759	7.96501	1.43997	G10	6541	10.6253	2.1559	3.8942	0.720784
I04	SSX2IP	I04	7411	19.1337	2.53863	8.11795	1.38671	I04	8086	17.9199	2.2672	6.9004	0.959301	I04	6747	19.1493	2.64957	8.8685	1.24386
K04	SSX2IP	K04	4464	8.89337	1.17996	2.12238	-0.362546	K04	4072	15.275	1.93257	4.2555	0.591604	K04	3079	11.9844	1.65821	1.7036	0.238939
J07	SULT1E1	J07	3255	13.7327	2.44127	7.20974	1.32141	J07	3540	13.0508	2.85751	6.59451	1.1922	J07	3060	13.2026	2.67885	6.4715	1.19782
L03	SULT1E1	L03	5293	10.4289	1.85395	3.90594	0.715883	L03	6147	12.7054	2.78189	6.24911	1.12976	L03	5598	11.915	2.41759	5.1839	0.959497
D16	TAFA5	D16	3302	8.84313	1.57205	2.32017	0.425242	D16	2812	8.21479	1.79865	1.7585	0.317913	D16	3225	8.49612	1.72389	1.76502	0.326691
M08	TAFA5	M08	3453	21.8071	3.87667	15.2841	2.80129	M08	2262	24.5358	5.37219	18.0795	3.26853	M08	2918	20.3564	4.13037	13.6253	2.52193
K22	TM7SF3	K22	6033	14.6196	2.59894	8.09664	1.48396	K22	5123	9.29143	2.03439	2.83514	0.512555	K22	6334	9.37796	1.90282	2.64686	0.489912
M11	TM7SF3	M11	6793	17.0764	3.03569	10.5534	1.93424	M11	7304	11.0487	2.41915	4.59241	0.830246	M11	6513	16.1984	3.2867	9.4673	1.75232
C08	TYK2	C08	4022	36.1512	5.21469	28.928	5.10069	C08	3517	30.2246	6.49969	24.7932	5.27281	C08	4203	33.1906	6.27699	27.1036	5.13343
J22	TYK2	J22	2090	12.4402	1.79446	5.21701	0.919881	J22	1570	15.3503	3.30102	9.91889	2.10946	J22	1515	17.2937	3.27058	11.2067	2.12255
C10	UCHL3	C10	2501	8.7565	1.55665	2.23354	0.409364	C10	1610	15.3416	3.35909	8.88531	1.60635	C10	1344	16.369	3.32132	9.6379	1.7839
G19	UCHL3	G19	6494	8.46936	1.50561	1.9464	0.356737	G19	5855	7.66866	1.67908	1.21237	0.21918	G19	6611	4.03872	0.819468	2.69238	-0.498337

## Sheet: 1siRNA
CP Well	Gene Symbol	a well	a cell ct	a %inf	fold rescue	abs dev	robust Z	b well	b cell ct	b %inf	fold rescue	abs dev	robust Z	c well	c cell ct	c %inf	fold rescue	abs dev	robust Z
J16	ACSL6	J16	6520	8.09816	1.16813	0.87497	0.154278	J16	6811	9.89576	2.12805	4.46434	0.949439	J16	5464	11.713	2.21516	5.62595	1.06556
I06	C14ORF100	I06	5960	10.6711	1.89701	4.14814	0.760273	I06	6346	11.1251	2.43588	4.66881	0.844059	I06	5186	12.7651	2.59008	6.034	1.11684
H13	C1ORF22	H13	4231	8.05956	1.43275	1.5366	0.281629	H13	2878	11.4315	2.50296	4.97521	0.899452	H13	3082	8.01428	1.62612	1.28318	0.237506
E06	CAPN6	E06	4151	19.682	3.49889	13.159	2.4118	E06	3457	22.1869	4.85789	15.7306	2.84388	E06	3744	18.3761	3.72856	11.645	2.15539
K20	CCL26	K20	4808	14.8502	2.63993	8.32724	1.52622	K20	3902	10.5074	2.30063	4.05111	0.732387	K20	3159	12.2191	2.47929	5.488	1.01578
D03	CCRL1	D03	6180	31.6505	4.56548	24.4273	4.30711	D03	6890	19.1437	4.11678	13.7123	2.91621	D03	5764	35.7217	6.75568	29.6347	5.61282
C16	CSEN	C16	1978	17.4924	2.52322	10.2692	1.8107	C16	2082	6.91643	1.48735	1.48502	0.31582	C16	1709	15.038	2.84398	8.95096	1.69532
N03	EPO	N03	4840	23.595	4.1945	17.072	3.12897	N03	5459	24.5649	5.37856	18.1086	3.2738	N03	3735	19.4913	3.95484	12.7602	2.36181
M04	FOXI1	M04	3604	19.6726	2.83771	12.4494	2.19512	M04	2639	20.917	4.49812	15.4856	3.29334	M04	1931	15.8985	3.00672	9.81146	1.8583
C05	GCKR	C05	1833	25.6956	3.70651	18.4724	3.25712	C05	2716	18.2253	3.91928	12.7939	2.7209	C05	2880	25.6944	4.85932	19.6074	3.71365
F05	GPR43	F05	5862	24.9744	3.60248	17.7512	3.12995	F05	5788	19.5059	4.19467	14.0745	2.99324	F05	4543	29.4739	5.57409	23.3869	4.42949
J03	GUCY1B3	J03	4045	15.6984	2.79072	9.17544	1.68168	J03	5965	11.031	2.41527	4.57471	0.827047	J03	5016	12.9386	2.62528	6.2075	1.14896
L21	HEY2	L21	7256	7.53859	1.08742	0.3154	0.0556124	L21	6776	10.67	2.29454	5.23859	1.1141	L21	5701	14.8044	2.7998	8.71735	1.65107
G11	HRH4	G11	5816	15.4058	2.22224	8.18261	1.44279	G11	6017	10.3872	2.23373	4.95579	1.05395	G11	5136	18.0685	3.41711	11.9815	2.2693
H06	HSFY1	H06	2348	10.5622	1.52356	3.33901	0.588746	H06	2806	11.3685	2.44475	5.93708	1.26265	H06	3446	13.5519	2.56293	7.46486	1.41385
J05	IQGAP2	J05	3459	14.7152	2.12262	7.49201	1.32102	J05	3067	13.9224	2.99396	8.49099	1.80579	J05	2260	14.9115	2.82006	8.82446	1.67136
N13	KIAA1919	N13	5968	13.0362	2.31746	6.51324	1.19375	N13	4662	10.1673	2.22616	3.71101	0.670901	N13	5843	11.8432	2.40302	5.1121	0.946208
L03	KIAA1944	L03	4046	23.7766	3.15464	12.7608	2.17982	L03	4617	22.6554	2.86632	11.6359	1.61764	L03	4488	21.123	2.92266	10.8422	1.52068
D08	MAP7	D08	2736	6.65205	1.18254	0.12909	0.0236597	D08	3267	8.87665	1.94357	2.42036	0.437569	D08	3528	11.9331	2.42126	5.202	0.962847
H07	MYBL1	H07	4028	23.3863	3.3734	16.1631	2.84993	H07	5536	16.1308	3.46887	10.6994	2.27546	H07	5146	19.6658	3.71919	13.5788	2.57183
I20	MYST1	I20	1515	9.0429	1.60756	2.51994	0.461856	I20	1907	7.2365	1.58445	0.78021	0.141052	I20	1945	8.27763	1.67955	1.54653	0.28625
D16	NCAM2	D16	4561	35.8913	5.1772	28.6681	5.05486	D16	3491	28.1581	6.05529	22.7267	4.83332	D16	4742	26.318	4.97725	20.231	3.83176
H15	NFATC2	H15	4766	20.7512	2.99329	13.528	2.3853	H15	4263	11.9634	2.57268	6.53199	1.38917	H15	4307	18.8995	3.57427	12.8125	2.42669
G06	PAX5	G06	2555	17.456	2.51797	10.2328	1.80428	G06	3390	20.649	4.44049	15.2176	3.23635	G06	2653	19.6758	3.72108	13.5888	2.57372
J14	PGD	J14	959	8.96767	1.59419	2.44471	0.448068	J14	1001	7.29271	1.59676	0.83642	0.151214	J14	811	9.61776	1.95147	2.88666	0.534297
C05	RANBP2	C05	3795	8.6693	1.54115	2.14634	0.393382	C05	5363	11.1132	2.43327	4.65691	0.841907	C05	4753	13.36	2.71078	6.6289	1.22695
D04	RASGRF1	D04	6407	9.17746	1.63148	2.6545	0.486518	D04	8046	10.4275	2.28313	3.97121	0.717942	D04	7501	12.0384	2.44263	5.3073	0.982338
J06	REM1	J06	7522	13.2943	1.91766	6.07111	1.07048	J06	6810	11.7181	2.51993	6.28669	1.337	J06	6261	16.3552	3.09309	10.2682	1.9448
H18	REV3L	H18	3003	22.9437	4.07872	16.4207	3.0096	H18	2649	15.5153	3.39712	9.05901	1.63775	H18	2411	19.1207	3.87965	12.3896	2.29321
J17	RNF32	J17	3802	14.4135	2.5623	7.89054	1.44618	J17	3523	12.7732	2.79673	6.31691	1.14201	J17	3226	16.77	3.40268	10.0389	1.85812
L10	RNGTT	L10	3882	18.4699	3.28341	11.9469	2.18964	L10	3370	14.0653	3.07964	7.60901	1.37561	L10	3547	16.2109	3.28924	9.4798	1.75463
I08	ROCK1	I08	6021	15.6452	2.25677	8.42201	1.485	I08	6317	12.126	2.60765	6.69459	1.42375	I08	4971	12.0901	2.28648	6.00305	1.13698
F13	SFRS11	F13	3514	13.8873	2.0032	6.66411	1.17504	F13	2768	11.4162	2.45501	5.98479	1.27279	F13	2822	14.6704	2.77446	8.58336	1.62569
F10	SFRS15	F10	6628	18.6482	3.31511	12.1252	2.22232	F10	7589	15.562	3.40735	9.10571	1.64619	F10	7878	12.262	2.488	5.5309	1.02372
H21	SMAD3	H21	5034	16.1899	2.33534	8.96671	1.58104	H21	5675	9.19824	1.97805	3.76683	0.801097	H21	5707	11.5823	2.19044	5.49526	1.04081
K17	TAS2R5	K17	6175	8.03239	1.15865	0.8092	0.142681	K17	6338	10.0189	2.15453	4.58749	0.975628	K17	5310	12.9379	2.44681	6.85086	1.29756
K04	TEAD3	K04	7641	12.7994	1.84627	5.57621	0.983216	K04	7780	16.8638	3.6265	11.4324	2.43134	K04	7040	20.9233	3.95701	14.8363	2.81
K07	THNSL1	K07	6183	13.9738	2.01567	6.75061	1.19029	K07	6074	12.677	2.72614	7.24559	1.54093	K07	6532	14.0539	2.65787	7.96686	1.50893
G15	ZNF224	G15	5651	13.4666	2.39397	6.94364	1.27263	G15	4852	13.6851	2.9964	7.22881	1.30687	G15	4522	9.17736	1.86211	2.44626	0.452783
D13	ZNF469	D13	1867	21.9068	3.89439	15.3838	2.81956	D13	1851	16.8017	3.67879	10.3454	1.87031	D13	2108	17.6945	3.59026	10.9634	2.02924

## Sheet: Sheet1
	IFNAR1				ifnar1	ALG10	ACTN2	ACSL6
	IFNAR2				IFNAR2	BCHE	ADAM30	C14ORF100
	JAK1				JAK1	DCT	AKAP8L	C1ORF22
	STAT2				STAT2	DPP4	ANKFY1	CAPN6
	DPP4				4	FLJ25168	ASCL1	CCL26
	FLJ25168					FLJ45235	CDX2	CCRL1
	GCM1					GCM1	FANCD2	CSEN
	NALP14					GZMA	FN1	EPO
	PDIP					LIPG	HDGF2	FOXI1
	TYK2					LOC113444	HSPCA	GCKR
	ACTN2					MCM7	HSPCB	GPR43
	AKAP8L					MLL5	IFNGR1	GUCY1B3
	ANKFY1					NALP14	ISGF3G	HEY2
	ASCL1					PDIP	ITGB1	HRH4
	CDX2					PPARA	KIAA1049	HSFY1
	DCT					TTC5	MAP2K4	IQGAP2
	FANCD2					TTID	OTC	KIAA1919
	GZMA					21	OTOP1	KIAA1944
	HDGF2						OTUB1	MAP7
	HSPCA						PAFAH2	MYBL1
	HSPCB						PCDHB14	MYST1
	IFNGR1						PEO1	NCAM2
	ISGF3G						PLEKHA1	NFATC2
	ITGB1						PPP3CB	PAX5
	KIAA1049						PRDM5	PGD
	LIPG						PRIC285	RANBP2
	LOC113444						RALA	RASGRF1
	MAP2K4						S100A8	REM1
	MCM7						SLC27A2	REV3L
	MLL5						SSX2IP	RNF32
	PAFAH2						SULT1E1	RNGTT
	PCDHB14						TAFA5	ROCK1
	PEO1						TM7SF3	SFRS11
	PLEKHA1						TYK2	SFRS15
	PPP3CB						UCHL3	SMAD3
	PRDM5						56	TAS2R5
	PRIC285							TEAD3
	RALA							THNSL1
	S100A8							ZNF224
	SFRS11							ZNF469
	SFRS15							96
	SLC27A2
	SULT1E1
	TM7SF3
	TTID
	ACSL6
	ADAM30
	ALG10
	BCHE
	CAPN6
	CCL26
	CCRL1
	CSEN
	EPO
	FLJ45235
	FN1
	FOXI1
	GCKR
	GPR43
	GUCY1B3
	HEY2
	HRH4
	HSFY1
	IQGAP2
	KIAA1919
	KIAA1944
	MYBL1
	NCAM2
	NFATC2
	OTC
	PAX5
	PPARA
	RANBP2
	RASGRF1
	REM1
	REV3L
	RNF32
	RNGTT
	ROCK1
	SMAD3
	SSX2IP
	TAFA5
	TAS2R5
	TEAD3
	THNSL1
	UCHL3
	ZNF224
	ZNF469

[truncated: 9 more sheets: OVERALL SUMMARY, 4siComprsdFR, 3siComprsdFR, 2siComprsdFR, RnksCmprsdFRs, AllgeneSFRP1, AllgeneSFRP2, AllgenesSFRP3, SmryAllSiMFR]
