# Supplementary material for: HELZ2 Is an IFN Effector Mediating Suppression of Dengue Virus
Source: Front Microbiol. 2017 Feb 20;8:240. doi: 10.3389/fmicb.2017.00240 (PMC5316548; doi:10.3389/fmicb.2017.00240)
Supplement: Supplementary file 5 [file DataSheet4.xlsx]

## Sheet: FICZvDMSO
	Treatment					Mean		T-Test
Lipid	DMSO-1	DMSO-2	DMSO-3	F1CZ-1	F1CZ-2	DMSO	F1CZ
C42:0 TAG	0.253388	0.282353	0.442081	0.57292	0.6636	0.32594	0.61826	0.0387909	0.0294843
C44:1 TAG	1.66621	1.27941	2.31939	3.0999	2.30625	1.75501	2.70307	0.148981	0.1895
C44:0 TAG	1.15325	0.979671	1.48876	2.32734	2.03492	1.20723	2.18113	0.0218191	0.0233882
C46:2 TAG	2.42019	2.01557	3.09566	5.72278	3.10611	2.51047	4.41444	0.169342	0.373388
C46:1 TAG	1.89313	1.67085	2.14375	5.48506	2.61316	1.90258	4.04911	0.142213	0.373567
C46:0 TAG	1.02274	1.04801	1.25614	3.0469	1.83479	1.10896	2.44084	0.063286	0.267868
C48:4 TAG	0.933151	0.676038	2.11134	1.55509	0.862995	1.24018	1.20904	0.963462	0.959281
C48:3 TAG	2.42292	2.08607	3.01359	6.13235	3.09604	2.50753	4.61419	0.17336	0.392119
C48:2 TAG	2.96817	2.61981	3.61056	8.71667	4.02888	3.06618	6.37278	0.161325	0.389803
C48:1 TAG	1.69668	1.68382	1.93204	6.39094	2.77032	1.77085	4.58063	0.129475	0.363957
C48:0 TAG	0.77899	0.718858	0.937794	2.56344	1.1914	0.811881	1.87742	0.131988	0.362301
C50:5 TAG	1.18327	0.834343	1.69263	1.36894	1.06246	1.23675	1.2157	0.954716	0.947237
C50:4 TAG	2.80127	2.47362	3.45321	7.17314	3.56682	2.90937	5.36998	0.175822	0.398307
C50:3 TAG	3.3206	3.11894	4.05541	10.2522	4.68637	3.49832	7.46927	0.155913	0.387214
C50:2 TAG	3.59118	3.49005	4.26555	12.4012	5.30289	3.78226	8.85205	0.153166	0.387944
C50:1 TAG	2.1196	1.99784	2.40251	7.22936	3.16857	2.17332	5.19897	0.140833	0.375577
C50:0 TAG	0.597544	0.614187	0.755881	2.16351	0.995299	0.655871	1.5794	0.126791	0.357471
C52:6 TAG	1.61892	1.53503	2.11239	2.3434	2.04835	1.75545	2.19588	0.185348	0.156802
C52:5 TAG	2.17235	2.05493	2.70465	4.56312	2.73136	2.31064	3.64724	0.164434	0.374098
C52:4 TAG	2.65348	2.62197	3.35599	8.64439	3.97582	2.87715	6.31011	0.147329	0.378135
C52:3 TAG	3.3879	3.266	4.27548	11.4247	4.97851	3.64313	8.20159	0.158195	0.390019
C52:2 TAG	3.83129	3.59991	4.53738	12.9521	5.67764	3.98953	9.31489	0.146725	0.380322
C52:1 TAG	1.83311	1.69161	2.17982	6.14038	2.5131	1.90151	4.32674	0.173624	0.407682
C52:0 TAG	0.667121	0.576557	0.730789	1.26614	0.872398	0.658156	1.06927	0.0798981	0.271715
C54:10 TAG	0.765348	0.446799	0.750653	1.49486	0.714574	0.654267	1.10472	0.254189	0.446349
C54:9 TAG	0.134015	0.147708	0.167015	0.159669	0.1591	0.149579	0.159385	0.485531	0.413397
C54:8 TAG	0.867212	0.963235	1.25876	1.06553	1.11417	1.02973	1.08985	0.72094	0.663454
C54:7 TAG	1.83402	1.91912	2.3403	3.57372	2.64137	2.03115	3.10755	0.0751801	0.23395
C54:6 TAG	2.48249	2.56142	2.97595	5.53807	3.61719	2.67329	4.57763	0.0829019	0.291104
C54:5 TAG	2.5266	2.51081	3.12023	7.2406	3.73539	2.71922	5.488	0.129115	0.356546
C54:4 TAG	2.49659	2.4974	3.29117	8.04851	3.83479	2.76172	5.94165	0.142244	0.369425
C54:3 TAG	2.04093	1.8737	2.34814	7.9425	3.04701	2.08759	5.49476	0.16006	0.396012
C54:2 TAG	2.10505	2.00043	2.6069	6.99486	2.98724	2.23746	4.99105	0.166323	0.398942
C54:1 TAG	1.81128	1.65311	2.04339	5.01606	2.47683	1.83593	3.74645	0.139976	0.371815
C54:0 TAG	0.774898	0.720588	0.940408	1.66881	1.22431	0.811965	1.44656	0.0422913	0.191222
C56:10 TAG	0.0635744	0.121972	0.136853	0.0870061	0.117596	0.107467	0.102301	0.878407	0.860971
C56:9 TAG	0.555252	0.629758	0.807632	0.662705	0.755541	0.664214	0.709123	0.691352	0.645768
C56:8 TAG	1.60937	1.74092	1.97961	3.1256	2.44795	1.77663	2.78678	0.0395125	0.179504
C56:7 TAG	2.28513	2.50389	2.71511	5.62962	3.66689	2.50138	4.64825	0.0642057	0.268683
C56:6 TAG	2.00728	2.2474	2.30319	5.14134	3.045	2.18596	4.09317	0.0946611	0.318122
C56:5 TAG	2.09914	2.08088	2.55044	5.90106	3.19812	2.24349	4.54959	0.110322	0.334577
C56:4 TAG	2.68304	2.62067	3.52065	8.08545	3.93687	2.94145	6.01116	0.149218	0.374599
C56:3 TAG	2.14552	1.94377	2.62206	6.34597	2.93486	2.23712	4.64041	0.16106	0.390403
C56:2 TAG	1.79036	1.5186	1.99268	4.79602	2.25185	1.76721	3.52393	0.166121	0.39693
C56:1 TAG	0.929513	0.769031	1.10193	1.9274	1.33244	0.933493	1.62992	0.071288	0.232177
C56:0 TAG	0.138699	0.13032	0.136958	0.10787	0.378509	0.135326	0.24319	0.363498	0.57155
C58:12 TAG	0.0422055	0.0671713	0.0572922	0.0323	0.0785091	0.0555563	0.0554045	0.994309	0.995875
C58:11 TAG	0.127649	0.119593	0.177418	#VALUE!	0.147817	0.141553	#VALUE!	#VALUE!	#VALUE!
C58:10 TAG	0.320327	0.400649	0.3908	0.435914	0.474009	0.370592	0.454962	0.098543	0.0763346
C58:9 TAG	0.710323	0.897491	0.858338	1.19017	1.20551	0.822051	1.19784	0.0146427	0.0206886
C58:8 TAG	1.53752	1.77941	1.83586	3.77289	2.50705	1.7176	3.13997	0.0612576	0.26092
C58:7 TAG	1.85175	2.05536	1.93309	4.72213	2.92478	1.94673	3.82346	0.0687766	0.283157
C58:6 TAG	1.74898	1.69593	1.88029	4.60488	2.55406	1.77507	3.57947	0.100231	0.328316
C58:5 TAG	1.69031	1.61505	2.12493	4.38484	2.35527	1.8101	3.37005	0.140616	0.362352
C58:4 TAG	1.53251	1.28503	1.87716	3.53678	1.85426	1.5649	2.69552	0.187686	0.400631
C58:3 TAG	1.62983	1.33737	1.94302	3.87889	1.8274	1.63674	2.85315	0.224462	0.442093
C58:2 TAG	1.57026	1.24221	1.82906	3.66046	1.79785	1.54718	2.72915	0.202898	0.419898
C58:1 TAG	0.842656	0.535467	0.914271	1.44459	0.867696	0.764131	1.15614	0.231695	0.384418
C58:0 TAG	0.33447	0.212327	0.355881	0.482332	0.406783	0.300893	0.444558	0.111276	0.0939695
C60:12 TAG	0.271714	0.376254	0.357606	0.300514	0.468435	0.335192	0.384475	0.558631	0.662717
C60:11 TAG	0.30864	0.382526	0.301882	0.428526	0.50188	0.331016	0.465203	0.0527979	0.0963661
C60:10 TAG	0.396226	0.490917	0.378359	0.702377	0.678979	0.421834	0.690678	0.00993617	0.0106444
C60:9 TAG	0.509777	0.615052	0.569263	1.04626	0.863667	0.564697	0.954962	0.0156914	0.117592
C60:8 TAG	0.792633	0.901817	0.884997	2.05268	1.3002	0.859816	1.67644	0.0636791	0.27266
C60:7 TAG	0.805366	0.733997	0.794564	2.05911	1.14103	0.777975	1.60007	0.0963612	0.32364
C60:6 TAG	26.9441	23.1358	30.1777	63.3954	36.4876	26.7525	49.9415	0.111278	0.329617

## Sheet: APMv85M
APM										APM mean	85M										85 mean		T test	Up in FICZ	APM mean	85 mean	APM-85	FICZ/HELZ2 data concordant
C42:0 TAG	4790000	3430000	5800000	600000	962000	1590000	6760000	5380000	6400000	3968000	C42:0 TAG	1030000	611000	573000	2040000	1770000	1490000	19400000	13700000	17300000	6.43489e+06	C42:0 TAG	0.393418	yes	3968000	6.43489e+06	-2.46689e+06	no
C44:1 TAG	123000000	124000000	167000000	32500000	29500000	36200000	176000000	176000000	160000000	113800000	C44:1 TAG	38900000	22900000	31000000	53900000	27400000	52100000	231000000	228000000	226000000	1.01244e+08	C44:1 TAG	0.748549		113800000	1.01244e+08	1.25556e+07
C44:0 TAG	74500000	68200000	80500000	23100000	21000000	23000000	90200000	81000000	80900000	6.02667e+07	C44:0 TAG	22600000	17500000	16500000	33100000	16900000	31900000	140000000	126000000	129000000	5.92778e+07	C44:0 TAG	0.962593	yes	6.02667e+07	5.92778e+07	988889	yes
C46:2 TAG	326000000	315000000	342000000	118000000	88800000	116000000	357000000	384000000	339000000	2.65089e+08	C46:2 TAG	118000000	77100000	94200000	206000000	94800000	181000000	369000000	380000000	366000000	2.09567e+08	C46:2 TAG	0.357592		2.65089e+08	2.09567e+08	5.55222e+07
C46:1 TAG	279000000	276000000	294000000	145000000	128000000	142000000	295000000	282000000	289000000	2.36667e+08	C46:1 TAG	134000000	101000000	94500000	200000000	108000000	194000000	342000000	337000000	339000000	205500000	C46:1 TAG	0.484533		2.36667e+08	205500000	3.11667e+07
C46:0 TAG	96500000	89500000	98500000	39300000	32000000	43100000	83900000	86700000	85100000	7.27333e+07	C46:0 TAG	25700000	21800000	23200000	40100000	22400000	36400000	119000000	111000000	110000000	5.66222e+07	C46:0 TAG	0.356395		7.27333e+07	5.66222e+07	1.61111e+07
C48:4 TAG	138000000	126000000	163000000	47000000	36000000	46500000	194000000	194000000	183000000	1.25278e+08	C48:4 TAG	28900000	18300000	19000000	51500000	21800000	42800000	223000000	204000000	211000000	9.11444e+07	C48:4 TAG	0.379887		1.25278e+08	9.11444e+07	3.41333e+07
C48:3 TAG	374000000	362000000	394000000	166000000	135000000	157000000	426000000	413000000	420000000	3.16333e+08	C48:3 TAG	149000000	96300000	85800000	234000000	118000000	221000000	476000000	443000000	441000000	2.51567e+08	C48:3 TAG	0.352741		3.16333e+08	2.51567e+08	6.47667e+07
C48:2 TAG	363000000	396000000	381000000	278000000	255000000	278000000	405000000	411000000	403000000	3.52222e+08	C48:2 TAG	265000000	211000000	217000000	332000000	221000000	328000000	448000000	426000000	410000000	3.17556e+08	C48:2 TAG	0.375656		3.52222e+08	3.17556e+08	3.46667e+07
C48:1 TAG	333000000	330000000	323000000	266000000	242000000	262000000	318000000	300000000	314000000	2.98667e+08	C48:1 TAG	221000000	184000000	193000000	282000000	194000000	275000000	342000000	348000000	329000000	2.63111e+08	C48:1 TAG	0.180845		2.98667e+08	2.63111e+08	3.55556e+07
C48:0 TAG	97000000	97300000	97500000	67400000	48600000	61000000	80500000	90000000	85300000	8.05111e+07	C48:0 TAG	41500000	32800000	28200000	59400000	24700000	60200000	98700000	97300000	110000000	6.14222e+07	C48:0 TAG	0.151851		8.05111e+07	6.14222e+07	1.90889e+07
C50:5 TAG	96800000	90700000	98700000	68600000	58900000	80700000	120000000	115000000	102000000	9.23778e+07	C50:5 TAG	31600000	20100000	19000000	38800000	14800000	37500000	133000000	112000000	120000000	5.85333e+07	C50:5 TAG	0.0793598		9.23778e+07	5.85333e+07	3.38444e+07
C50:4 TAG	286000000	263000000	291000000	193000000	174000000	184000000	363000000	354000000	338000000	2.71778e+08	C50:4 TAG	147000000	107000000	96400000	181000000	98200000	181000000	406000000	368000000	376000000	2.17844e+08	C50:4 TAG	0.295022		2.71778e+08	2.17844e+08	5.39333e+07
C50:3 TAG	407000000	392000000	392000000	295000000	280000000	300000000	464000000	444000000	457000000	3.81222e+08	C50:3 TAG	266000000	233000000	218000000	304000000	210000000	296000000	507000000	480000000	486000000	3.33333e+08	C50:3 TAG	0.331265		3.81222e+08	3.33333e+08	4.78889e+07
C50:2 TAG	351000000	356000000	354000000	294000000	313000000	311000000	339000000	361000000	343000000	3.35778e+08	C50:2 TAG	284000000	220000000	211000000	321000000	252000000	303000000	351000000	366000000	352000000	2.95556e+08	C50:2 TAG	0.0810719		3.35778e+08	2.95556e+08	4.02222e+07
C50:1 TAG	192000000	217000000	201000000	214000000	191000000	217000000	184000000	188000000	195000000	1.99889e+08	C50:1 TAG	172000000	167000000	156000000	186000000	145000000	198000000	215000000	213000000	215000000	1.85222e+08	C50:1 TAG	0.164494		1.99889e+08	1.85222e+08	1.46667e+07
C50:0 TAG	35500000	27800000	35900000	17800000	18500000	23800000	44000000	45200000	41900000	3.22667e+07	C50:0 TAG	9090000	8220000	9420000	11900000	7070000	13000000	63500000	70100000	63000000	2.83667e+07	C50:0 TAG	0.704198		3.22667e+07	2.83667e+07	3900000
C52:6 TAG	104000000	103000000	108000000	139000000	131000000	149000000	100000000	108000000	101000000	1.15889e+08	C52:6 TAG	55900000	36700000	41600000	51500000	20700000	43100000	96700000	91500000	91700000	5.88222e+07	C52:6 TAG	0.000152151		1.15889e+08	5.88222e+07	5.70667e+07
C52:5 TAG	181000000	165000000	178000000	186000000	174000000	199000000	230000000	247000000	220000000	1.97778e+08	C52:5 TAG	109000000	83200000	94400000	98800000	62300000	97900000	227000000	206000000	201000000	1.31067e+08	C52:5 TAG	0.0132503		1.97778e+08	1.31067e+08	6.67111e+07
C52:4 TAG	391000000	356000000	383000000	295000000	310000000	318000000	427000000	422000000	431000000	3.70333e+08	C52:4 TAG	248000000	210000000	206000000	272000000	189000000	260000000	431000000	408000000	422000000	294000000	C52:4 TAG	0.0627369		3.70333e+08	294000000	7.63333e+07
C52:3 TAG	320000000	322000000	320000000	294000000	287000000	294000000	302000000	333000000	312000000	3.09333e+08	C52:3 TAG	280000000	267000000	252000000	305000000	251000000	292000000	338000000	326000000	318000000	2.92111e+08	C52:3 TAG	0.173178		3.09333e+08	2.92111e+08	1.72222e+07
C52:2 TAG	413000000	425000000	413000000	400000000	389000000	393000000	417000000	392000000	406000000	4.05333e+08	C52:2 TAG	358000000	313000000	313000000	391000000	311000000	388000000	424000000	417000000	425000000	3.71111e+08	C52:2 TAG	0.0717373		4.05333e+08	3.71111e+08	3.42222e+07
C52:1 TAG	228000000	200000000	228000000	193000000	168000000	206000000	258000000	252000000	259000000	2.21333e+08	C52:1 TAG	127000000	101000000	90100000	159000000	83900000	155000000	313000000	278000000	269000000	1.75111e+08	C52:1 TAG	0.170449		2.21333e+08	1.75111e+08	4.62222e+07
C52:0 TAG	63500000	62700000	69500000	50400000	42200000	56700000	86600000	87000000	73200000	6.57556e+07	C52:0 TAG	39000000	30600000	28400000	46500000	18000000	44300000	102000000	99000000	89000000	55200000	C52:0 TAG	0.394867		6.57556e+07	55200000	1.05556e+07
C54:10 TAG	0	0	0	0	0	0	0	0	0	0	C54:10 TAG	0	0	0	0	0	0	0	0	0	0	C54:10 TAG	#DIV/0!		0	0	0
C54:9 TAG	12200000	10500000	13900000	10100000	11400000	11200000	10200000	8480000	9540000	1.08356e+07	C54:9 TAG	3700000	2570000	3180000	2600000	789000	2100000	5000000	3800000	4750000	3.16544e+06	C54:9 TAG	8.07469e-09		1.08356e+07	3.16544e+06	7.67011e+06
C54:8 TAG	55700000	56900000	54000000	68200000	68000000	74300000	45300000	44400000	39900000	56300000	C54:8 TAG	29300000	18700000	17900000	24300000	7790000	22900000	40500000	36600000	36500000	2.60544e+07	C54:8 TAG	3.6372e-05		56300000	2.60544e+07	3.02456e+07
C54:7 TAG	113000000	107000000	129000000	175000000	165000000	170000000	110000000	107000000	106000000	1.31333e+08	C54:7 TAG	78500000	68800000	64700000	55700000	34500000	56100000	91400000	79400000	87900000	6.85556e+07	C54:7 TAG	0.000118473		1.31333e+08	6.85556e+07	6.27778e+07
C54:6 TAG	187000000	125000000	163000000	208000000	183000000	206000000	169000000	155000000	160000000	1.72889e+08	C54:6 TAG	108000000	106000000	84100000	82200000	56700000	78700000	121000000	117000000	128000000	9.79667e+07	C54:6 TAG	9.99725e-06		1.72889e+08	9.79667e+07	7.49222e+07
C54:5 TAG	265000000	225000000	244000000	271000000	272000000	306000000	269000000	273000000	271000000	2.66222e+08	C54:5 TAG	166000000	144000000	149000000	136000000	96000000	131000000	228000000	213000000	229000000	1.65778e+08	C54:5 TAG	0.000108433		2.66222e+08	1.65778e+08	1.00444e+08
C54:4 TAG	347000000	323000000	330000000	285000000	296000000	310000000	376000000	398000000	357000000	3.35778e+08	C54:4 TAG	248000000	223000000	226000000	246000000	169000000	245000000	339000000	326000000	339000000	2.62333e+08	C54:4 TAG	0.00745709		3.35778e+08	2.62333e+08	7.34444e+07
C54:3 TAG	323000000	298000000	328000000	297000000	297000000	300000000	347000000	327000000	336000000	317000000	C54:3 TAG	267000000	232000000	221000000	260000000	189000000	277000000	334000000	342000000	328000000	2.72222e+08	C54:3 TAG	0.0405709		317000000	2.72222e+08	4.47778e+07
C54:2 TAG	245000000	257000000	248000000	222000000	186000000	215000000	311000000	303000000	305000000	2.54667e+08	C54:2 TAG	159000000	129000000	125000000	198000000	110000000	186000000	306000000	313000000	294000000	2.02222e+08	C54:2 TAG	0.11538		2.54667e+08	2.02222e+08	5.24444e+07
C54:1 TAG	111000000	90900000	111000000	53000000	37700000	53300000	130000000	132000000	111000000	9.22111e+07	C54:1 TAG	23600000	15900000	15900000	29100000	13800000	22800000	189000000	165000000	186000000	7.34556e+07	C54:1 TAG	0.534805		9.22111e+07	7.34556e+07	1.87556e+07
C56:10 TAG	5390000	5930000	5880000	10400000	9470000	12000000	3120000	3290000	2120000	6400000	C56:10 TAG	2110000	1550000	1250000	1230000	649000	1390000	2260000	2650000	2060000	1.68322e+06	C56:10 TAG	0.00348382		6400000	1.68322e+06	4.71678e+06
C56:9 TAG	25300000	25800000	26900000	45800000	41100000	46500000	24600000	24000000	23600000	3.15111e+07	C56:9 TAG	17700000	11000000	11500000	11800000	5530000	10600000	18300000	17600000	16600000	1.34033e+07	C56:9 TAG	0.000381748		3.15111e+07	1.34033e+07	1.81078e+07
C56:8 TAG	102000000	98300000	96300000	142000000	125000000	147000000	84800000	75900000	75400000	1.05189e+08	C56:8 TAG	56800000	59600000	58100000	44500000	27600000	41200000	55000000	56200000	56900000	5.06556e+07	C56:8 TAG	0.000179082	yes*	1.05189e+08	5.06556e+07	5.45333e+07	yes
C56:7 TAG	158000000	138000000	148000000	203000000	205000000	240000000	116000000	119000000	111000000	1.59778e+08	C56:7 TAG	99800000	95800000	94100000	65000000	49800000	63300000	73800000	68900000	70000000	7.56111e+07	C56:7 TAG	0.000411237		1.59778e+08	7.56111e+07	8.41667e+07
C56:6 TAG	142000000	136000000	137000000	197000000	187000000	230000000	120000000	127000000	115000000	1.54556e+08	C56:6 TAG	99700000	87000000	88100000	63800000	46400000	66500000	87800000	91100000	83100000	7.92778e+07	C56:6 TAG	0.000323431		1.54556e+08	7.92778e+07	7.52778e+07
C56:5 TAG	178000000	176000000	167000000	203000000	202000000	207000000	185000000	192000000	191000000	189000000	C56:5 TAG	115000000	108000000	116000000	105000000	72700000	110000000	155000000	153000000	154000000	1.20967e+08	C56:5 TAG	3.04025e-05		189000000	1.20967e+08	6.80333e+07
C56:4 TAG	178000000	162000000	195000000	169000000	150000000	168000000	212000000	222000000	227000000	187000000	C56:4 TAG	136000000	104000000	112000000	153000000	89800000	142000000	217000000	239000000	178000000	1.52311e+08	C56:4 TAG	0.0968419		187000000	1.52311e+08	3.46889e+07
C56:3 TAG	223000000	210000000	224000000	139000000	118000000	130000000	235000000	221000000	233000000	1.92556e+08	C56:3 TAG	89200000	53800000	68600000	99100000	56800000	102000000	251000000	243000000	232000000	1.32833e+08	C56:3 TAG	0.0872067		1.92556e+08	1.32833e+08	5.97222e+07
C56:2 TAG	168000000	153000000	165000000	69300000	54300000	71300000	208000000	209000000	191000000	1.43211e+08	C56:2 TAG	38200000	29200000	31900000	51100000	28500000	52400000	219000000	230000000	240000000	1.02256e+08	C56:2 TAG	0.300748		1.43211e+08	1.02256e+08	4.09556e+07
C58:12 TAG	2680000	2790000	2140000	4500000	3930000	4940000	1690000	914000	966000	2.72778e+06	C58:12 TAG	1090000	522000	585000	1230000	385000	188000	742000	858000	668000	696444	C58:12 TAG	0.00305072		2.72778e+06	696444	2.03133e+06
C58:11 TAG	5460000	5510000	5680000	18300000	16900000	21500000	3720000	3030000	2090000	9.13222e+06	C58:11 TAG	3280000	2220000	1880000	1910000	518000	1440000	1580000	2000000	1780000	1.84533e+06	C58:11 TAG	0.0196626		9.13222e+06	1.84533e+06	7.28689e+06
C58:10 TAG	12900000	10600000	12700000	37300000	37400000	47200000	10900000	8690000	7600000	2.05878e+07	C58:10 TAG	12700000	7970000	8690000	6130000	2540000	4640000	6660000	6110000	4770000	6690000	C58:10 TAG	0.0270694		2.05878e+07	6690000	1.38978e+07
C58:9 TAG	30300000	29200000	29300000	56800000	55900000	67200000	24700000	24200000	24300000	3.79889e+07	C58:9 TAG	23500000	20800000	21400000	11300000	7860000	12200000	15300000	15000000	16000000	1.59289e+07	C58:9 TAG	0.00423706	yes	3.79889e+07	1.59289e+07	22060000	yes
C58:8 TAG	82000000	76100000	76900000	153000000	158000000	162000000	65500000	58200000	55800000	9.86111e+07	C58:8 TAG	67000000	60100000	62500000	40000000	27000000	37000000	35400000	36800000	39100000	4.49889e+07	C58:8 TAG	0.00723948		9.86111e+07	4.49889e+07	5.36222e+07
C58:7 TAG	103000000	93500000	87800000	176000000	168000000	189000000	89800000	91500000	88100000	1.20744e+08	C58:7 TAG	82200000	71000000	76600000	57000000	34500000	51000000	47100000	50900000	52300000	5.80667e+07	C58:7 TAG	0.00216141		1.20744e+08	5.80667e+07	6.26778e+07
C58:6 TAG	129000000	108000000	109000000	155000000	150000000	170000000	120000000	120000000	129000000	1.32222e+08	C58:6 TAG	83500000	74500000	78000000	66000000	45800000	64500000	89500000	91000000	87600000	75600000	C58:6 TAG	1.31077e-05		1.32222e+08	75600000	5.66222e+07
C60:12 TAG	6120000	4730000	4230000	20500000	18100000	22100000	3570000	2530000	3410000	9.47667e+06	C60:12 TAG	4870000	3160000	4300000	2420000	635000	2030000	1880000	1150000	1410000	2.42833e+06	C60:12 TAG	0.0329618		9.47667e+06	2.42833e+06	7.04833e+06
C60:11 TAG	10100000	8970000	8930000	34000000	34100000	36200000	7550000	3750000	3260000	1.63178e+07	C60:11 TAG	7930000	7420000	7240000	3220000	2070000	2500000	1530000	2190000	1710000	3.97889e+06	C60:11 TAG	0.03035		1.63178e+07	3.97889e+06	1.23389e+07
C60:10 TAG	11600000	11400000	10900000	40500000	38600000	45500000	7450000	4510000	6970000	1.97144e+07	C60:10 TAG	11200000	9800000	11100000	4060000	3640000	3340000	2470000	3420000	3340000	5.81889e+06	C60:10 TAG	0.03748	yes	1.97144e+07	5.81889e+06	1.38956e+07	yes
C60:9 TAG	19100000	18400000	14900000	43400000	41200000	45800000	12900000	15400000	13200000	2.49222e+07	C60:9 TAG	19100000	12900000	13600000	7980000	5310000	7700000	6200000	5690000	6940000	9.49111e+06	C60:9 TAG	0.0113114	yes*	2.49222e+07	9.49111e+06	1.54311e+07	yes
																								*test significant only if use equal variance.

## Sheet: FICZ DMSO plot
	Treatment					Mean		T-Test		SEM
Lipid	DMSO-1	DMSO-2	DMSO-3	F1CZ-1	F1CZ-2	DMSO	F1CZ			DMSO	F1CZ
C42:0 TAG	0.253388	0.282353	0.442081	0.57292	0.6636	0.32594	0.61826	0.0387909	0.0294843	0.0586689	0.0453399
C44:1 TAG	1.66621	1.27941	2.31939	3.0999	2.30625	1.75501	2.70307	0.148981	0.1895	0.303482	0.396829
C44:0 TAG	1.15325	0.979671	1.48876	2.32734	2.03492	1.20723	2.18113	0.0218191	0.0233882	0.149419	0.146207
C46:2 TAG	2.42019	2.01557	3.09566	5.72278	3.10611	2.51047	4.41444	0.169342	0.373388	0.315046	1.30833
C46:1 TAG	1.89313	1.67085	2.14375	5.48506	2.61316	1.90258	4.04911	0.142213	0.373567	0.136598	1.43595
C46:0 TAG	1.02274	1.04801	1.25614	3.0469	1.83479	1.10896	2.44084	0.063286	0.267868	0.0739502	0.606056
C48:4 TAG	0.933151	0.676038	2.11134	1.55509	0.862995	1.24018	1.20904	0.963462	0.959281	0.441861	0.346048
C48:3 TAG	2.42292	2.08607	3.01359	6.13235	3.09604	2.50753	4.61419	0.17336	0.392119	0.271073	1.51816
C48:2 TAG	2.96817	2.61981	3.61056	8.71667	4.02888	3.06618	6.37278	0.161325	0.389803	0.290173	2.3439
C48:1 TAG	1.69668	1.68382	1.93204	6.39094	2.77032	1.77085	4.58063	0.129475	0.363957	0.0806827	1.81031
C48:0 TAG	0.77899	0.718858	0.937794	2.56344	1.1914	0.811881	1.87742	0.131988	0.362301	0.0653059	0.68602
C50:5 TAG	1.18327	0.834343	1.69263	1.36894	1.06246	1.23675	1.2157	0.954716	0.947237	0.249205	0.153239
C50:4 TAG	2.80127	2.47362	3.45321	7.17314	3.56682	2.90937	5.36998	0.175822	0.398307	0.287904	1.80316
C50:3 TAG	3.3206	3.11894	4.05541	10.2522	4.68637	3.49832	7.46927	0.155913	0.387214	0.284564	2.7829
C50:2 TAG	3.59118	3.49005	4.26555	12.4012	5.30289	3.78226	8.85205	0.153166	0.387944	0.243402	3.54917
C50:1 TAG	2.1196	1.99784	2.40251	7.22936	3.16857	2.17332	5.19897	0.140833	0.375577	0.119866	2.0304
C50:0 TAG	0.597544	0.614187	0.755881	2.16351	0.995299	0.655871	1.5794	0.126791	0.357471	0.0502353	0.584105
C52:6 TAG	1.61892	1.53503	2.11239	2.3434	2.04835	1.75545	2.19588	0.185348	0.156802	0.180106	0.147522
C52:5 TAG	2.17235	2.05493	2.70465	4.56312	2.73136	2.31064	3.64724	0.164434	0.374098	0.199899	0.91588
C52:4 TAG	2.65348	2.62197	3.35599	8.64439	3.97582	2.87715	6.31011	0.147329	0.378135	0.239593	2.33429
C52:3 TAG	3.3879	3.266	4.27548	11.4247	4.97851	3.64313	8.20159	0.158195	0.390019	0.318129	3.22308
C52:2 TAG	3.83129	3.59991	4.53738	12.9521	5.67764	3.98953	9.31489	0.146725	0.380322	0.281951	3.63725
C52:1 TAG	1.83311	1.69161	2.17982	6.14038	2.5131	1.90151	4.32674	0.173624	0.407682	0.145026	1.81364
C52:0 TAG	0.667121	0.576557	0.730789	1.26614	0.872398	0.658156	1.06927	0.0798981	0.271715	0.0447481	0.196872
C54:10 TAG	0.765348	0.446799	0.750653	1.49486	0.714574	0.654267	1.10472	0.254189	0.446349	0.10382	0.390143
C54:9 TAG	0.134015	0.147708	0.167015	0.159669	0.1591	0.149579	0.159385	0.485531	0.413397	0.00957206	0.000284531
C54:8 TAG	0.867212	0.963235	1.25876	1.06553	1.11417	1.02973	1.08985	0.72094	0.663454	0.117818	0.0243195
C54:7 TAG	1.83402	1.91912	2.3403	3.57372	2.64137	2.03115	3.10755	0.0751801	0.23395	0.156519	0.466177
C54:6 TAG	2.48249	2.56142	2.97595	5.53807	3.61719	2.67329	4.57763	0.0829019	0.291104	0.153038	0.960437
C54:5 TAG	2.5266	2.51081	3.12023	7.2406	3.73539	2.71922	5.488	0.129115	0.356546	0.200559	1.75261
C54:4 TAG	2.49659	2.4974	3.29117	8.04851	3.83479	2.76172	5.94165	0.142244	0.369425	0.264723	2.10686
C54:3 TAG	2.04093	1.8737	2.34814	7.9425	3.04701	2.08759	5.49476	0.16006	0.396012	0.138933	2.44774
C54:2 TAG	2.10505	2.00043	2.6069	6.99486	2.98724	2.23746	4.99105	0.166323	0.398942	0.187172	2.00381
C54:1 TAG	1.81128	1.65311	2.04339	5.01606	2.47683	1.83593	3.74645	0.139976	0.371815	0.113334	1.26962
C54:0 TAG	0.774898	0.720588	0.940408	1.66881	1.22431	0.811965	1.44656	0.0422913	0.191222	0.0661075	0.222248
C56:10 TAG	0.0635744	0.121972	0.136853	0.0870061	0.117596	0.107467	0.102301	0.878407	0.860971	0.0223626	0.0152948
C56:9 TAG	0.555252	0.629758	0.807632	0.662705	0.755541	0.664214	0.709123	0.691352	0.645768	0.074865	0.0464179
C56:8 TAG	1.60937	1.74092	1.97961	3.1256	2.44795	1.77663	2.78678	0.0395125	0.179504	0.108362	0.338825
C56:7 TAG	2.28513	2.50389	2.71511	5.62962	3.66689	2.50138	4.64825	0.0642057	0.268683	0.12413	0.981364
C56:6 TAG	2.00728	2.2474	2.30319	5.14134	3.045	2.18596	4.09317	0.0946611	0.318122	0.09078	1.04817
C56:5 TAG	2.09914	2.08088	2.55044	5.90106	3.19812	2.24349	4.54959	0.110322	0.334577	0.153569	1.35147
C56:4 TAG	2.68304	2.62067	3.52065	8.08545	3.93687	2.94145	6.01116	0.149218	0.374599	0.290156	2.07429
C56:3 TAG	2.14552	1.94377	2.62206	6.34597	2.93486	2.23712	4.64041	0.16106	0.390403	0.20109	1.70556
C56:2 TAG	1.79036	1.5186	1.99268	4.79602	2.25185	1.76721	3.52393	0.166121	0.39693	0.137344	1.27208
C56:1 TAG	0.929513	0.769031	1.10193	1.9274	1.33244	0.933493	1.62992	0.071288	0.232177	0.0961214	0.297482
C56:0 TAG	0.138699	0.13032	0.136958	0.10787	0.378509	0.135326	0.24319	0.363498	0.57155	0.00255283	0.135319
C58:12 TAG	0.0422055	0.0671713	0.0572922	0.0323	0.0785091	0.0555563	0.0554045	0.994309	0.995875	0.00725906	0.0231045
C58:11 TAG	0.127649	0.119593	0.177418	#VALUE!	0.147817	0.141553	#VALUE!	#VALUE!	#VALUE!	0.0180823	#VALUE!
C58:10 TAG	0.320327	0.400649	0.3908	0.435914	0.474009	0.370592	0.454962	0.098543	0.0763346	0.0252926	0.0190477
C58:9 TAG	0.710323	0.897491	0.858338	1.19017	1.20551	0.822051	1.19784	0.0146427	0.0206886	0.0569958	0.0076684
C58:8 TAG	1.53752	1.77941	1.83586	3.77289	2.50705	1.7176	3.13997	0.0612576	0.26092	0.0915022	0.632918
C58:7 TAG	1.85175	2.05536	1.93309	4.72213	2.92478	1.94673	3.82346	0.0687766	0.283157	0.0591725	0.898676
C58:6 TAG	1.74898	1.69593	1.88029	4.60488	2.55406	1.77507	3.57947	0.100231	0.328316	0.0547953	1.02541
C58:5 TAG	1.69031	1.61505	2.12493	4.38484	2.35527	1.8101	3.37005	0.140616	0.362352	0.158909	1.01478
C58:4 TAG	1.53251	1.28503	1.87716	3.53678	1.85426	1.5649	2.69552	0.187686	0.400631	0.171696	0.841258
C58:3 TAG	1.62983	1.33737	1.94302	3.87889	1.8274	1.63674	2.85315	0.224462	0.442093	0.174871	1.02575
C58:2 TAG	1.57026	1.24221	1.82906	3.66046	1.79785	1.54718	2.72915	0.202898	0.419898	0.169802	0.931303
C58:1 TAG	0.842656	0.535467	0.914271	1.44459	0.867696	0.764131	1.15614	0.231695	0.384418	0.116186	0.288445
C58:0 TAG	0.33447	0.212327	0.355881	0.482332	0.406783	0.300893	0.444558	0.111276	0.0939695	0.0447121	0.0377745
C60:12 TAG	0.271714	0.376254	0.357606	0.300514	0.468435	0.335192	0.384475	0.558631	0.662717	0.0321919	0.0839606
C60:11 TAG	0.30864	0.382526	0.301882	0.428526	0.50188	0.331016	0.465203	0.0527979	0.0963661	0.0258287	0.0366775
C60:10 TAG	0.396226	0.490917	0.378359	0.702377	0.678979	0.421834	0.690678	0.00993617	0.0106444	0.0349246	0.011699
C60:9 TAG	0.509777	0.615052	0.569263	1.04626	0.863667	0.564697	0.954962	0.0156914	0.117592	0.0304758	0.0912954
C60:8 TAG	0.792633	0.901817	0.884997	2.05268	1.3002	0.859816	1.67644	0.0636791	0.27266	0.0339404	0.37624
C60:7 TAG	0.805366	0.733997	0.794564	2.05911	1.14103	0.777975	1.60007	0.0963612	0.32364	0.0222094	0.459036
C60:6 TAG	26.9441	23.1358	30.1777	63.3954	36.4876	26.7525	49.9415	0.111278	0.329617	2.03508	13.4539
