# Supplementary material for: HELZ2 Is an IFN Effector Mediating Suppression of Dengue Virus
Source: Front Microbiol. 2017 Feb 20;8:240. doi: 10.3389/fmicb.2017.00240 (PMC5316548; doi:10.3389/fmicb.2017.00240)
Supplement: Supplementary file 6 [file DataSheet5.xlsx]

## Sheet: Sheet1
#pattern name	sequence name	start	stop	strand	score	p-value	q-value	matched_sequence
ISRE.GSE23622.homer	HELZ2-BETA_63572170-63577384	5168	5179	-	13.2752	1.09e-05	0.143	AATTTCACTTTC	p value < 0.0001
ISRE.GSE23622.homer	HELZ2-BETA_63572170-63577384	2053	2064	+	12.7156	1.37e-05	0.143	GCTCTCAGTTTC
ISRE.GSE23622.homer	HELZ2-BETA_63572170-63577384	2059	2070	+	8.78899	8.38e-05	0.508	AGTTTCGATTCT
ISRE.GSE23622.homer	HELZ2-BETA_63572170-63577384	4204	4215	-	7.88073	0.000119	0.508	TCTTTCTTTTTT
ISRE.GSE23622.homer	HELZ2_ALPHA_63567435-63572649	2540	2551	+	7.82569	0.000122	0.508	AGTTTCACTCTT
ISRE.GSE23622.homer	HELZ2_ALPHA_63567435-63572649	628	639	-	5.08257	0.000333	0.782	TTTTTCGTTTTT
ISRE.GSE23622.homer	HELZ2-BETA_63572170-63577384	4223	4234	-	5.07339	0.000334	0.782	GCTTTCTTTTCT
ISRE.GSE23622.homer	HELZ2-BETA_63572170-63577384	3823	3834	-	4.79817	0.000367	0.782	ACTCTCTGTTCT
ISRE.GSE23622.homer	HELZ2_ALPHA_63567435-63572649	2520	2531	+	4.74312	0.000374	0.782	TGTTTTGGTTTT
ISRE.GSE23622.homer	HELZ2_ALPHA_63567435-63572649	1099	1110	+	4.38532	0.000419	0.782	GCTTGCGGTTGC
ISRE.GSE23622.homer	HELZ2-BETA_63572170-63577384	4706	4717	-	4.2844	0.000436	0.782	TGTTTGGTTTTT
ISRE.GSE23622.homer	HELZ2_ALPHA_63567435-63572649	2514	2525	+	3.9633	0.000485	0.782	TGTTTTTGTTTT
ISRE.GSE23622.homer	HELZ2-BETA_63572170-63577384	4429	4440	+	3.85321	0.000504	0.782	AGTGTCTGATTC
ISRE.GSE23622.homer	HELZ2-BETA_63572170-63577384	3985	3996	-	3.49541	0.000569	0.782	GGTTTCACTATG
ISRE.GSE23622.homer	HELZ2-BETA_63572170-63577384	3336	3347	+	3.29358	0.000606	0.782	ACTTTCAAGTCC
ISRE.GSE23622.homer	HELZ2-BETA_63572170-63577384	642	653	+	3.23853	0.000616	0.782	GGTTTCGGTGGC
ISRE.GSE23622.homer	HELZ2-BETA_63572170-63577384	4798	4809	+	3	0.000666	0.782	AGTCTCACTCTT
ISRE.GSE23622.homer	HELZ2_ALPHA_63567435-63572649	1748	1759	-	2.94495	0.000677	0.782	AGTTTCTCTATG
ISRE.GSE23622.homer	HELZ2_ALPHA_63567435-63572649	2381	2392	+	2.7156	0.000734	0.804	ATCCTCAGTTTC
ISRE.GSE23622.homer	HELZ2_ALPHA_63567435-63572649	1240	1251	-	2.41284	0.000809	0.842	AGGTGCAGTTCC
ISRE.GSE23622.homer	HELZ2_ALPHA_63567435-63572649	784	795	-	1.87156	0.00096	0.951	GCTTTGGCTTTA
